# Supplementary material for: Bis[2-(2H-benzotriazol-2-yl)-4-methylphenolato]palladium(II)
Source: Acta Crystallogr Sect E Struct Rep Online. 2009 May 7;65(Pt 6):m619. doi: 10.1107/S1600536809016390 (PMC2969542; doi:10.1107/S1600536809016390)
Supplement: Supplementary file 1 [file e-65-0m619-sup1.cif]

##############################################################################
###                                                                        ###
###        Electronic paper (Acta Crystallographica Section E)             ###
###                                                                        ###
##############################################################################
#                                                                            #
# This CIF contains the data in a paper accepted for publication in Acta     #
# Crystallographica Section E. It conforms to the requirements of Notes      #
# for Authors for Section E, and has been peer reviewed under the auspices   #
# of the IUCr Commission on Journals.                                        #
#                                                                            #
# Full details of the Crystallographic Information File format               #
# are given in the paper "The Crystallographic Information File (CIF):       #
# a New Standard Archive File for Crystallography" by S. R. Hall, F. H.      #
# Allen and I. D. Brown [Acta Cryst. (1991), A47, 655-685].                  #
#                                                                            #
# The current version of the core CIF dictionary is obtainable from          #
# ftp://ftp.iucr.org/pub/cif_core.dic. The current version number is 2.4.    #
#                                                                            #
# Software is freely available for graphical display of the structure(s) in  #
# this CIF.  For information consult the CIF home page http://www.iucr.org/  #
# cif/home.html                                                              #
#                                                                            #
# This file may be used for bona fide research purposes within the           #
# scientific community so long as proper attribution is given to the journal # 
# article from which it was obtained.                                        #
#                                                                            #
##############################################################################
                                             
data_I
_audit_creation_method     'SHELXL97'
_chemical_name_systematic
;
Bis[2-(2<i>H</i>-benzotriazol-2-yl)-4-methylphenolato]palladium(II)
;
_chemical_name_common     ?
_chemical_formula_moiety     'C26 H20 N6 O2 Pd'
_chemical_formula_sum     'C26 H20 N6 O2 Pd'
_chemical_formula_iupac     '[Pd (C13 H10 N3 O)2]'
_chemical_formula_weight     554.88
_chemical_melting_point     ?
_symmetry_cell_setting     'monoclinic'
_symmetry_space_group_name_H-M     'P 21/c'
_symmetry_space_group_name_Hall     '-P 2ybc'
loop_
    _symmetry_equiv_pos_as_xyz
    'x, y, z'
    '-x, y+1/2, -z+1/2'
    '-x, -y, -z'
    'x, -y-1/2, z-1/2'
_cell_length_a     12.9768(7)
_cell_length_b     5.6990(3)
_cell_length_c     15.6035(8)
_cell_angle_alpha     90.00
_cell_angle_beta     109.287(3)
_cell_angle_gamma     90.00
_cell_volume     1089.19(10)
_cell_formula_units_Z     2
_cell_measurement_reflns_used     3862
_cell_measurement_theta_min     2.72
_cell_measurement_theta_max     28.17
_cell_measurement_temperature     295(2)
_exptl_crystal_description     'columnar'
_exptl_crystal_colour     'red'
_exptl_crystal_size_max     0.20
_exptl_crystal_size_mid     0.10
_exptl_crystal_size_min     0.08
_exptl_crystal_density_diffrn     1.692
_exptl_crystal_density_meas     ?
_exptl_crystal_density_method     'not measured'
_exptl_crystal_F_000     560
_exptl_absorpt_coefficient_mu     0.891
_exptl_absorpt_correction_type     multi-scan
_exptl_absorpt_process_details     '(SADABS; Bruker, 2008)'
_exptl_absorpt_correction_T_min     0.8419
_exptl_absorpt_correction_T_max     0.9321
_exptl_special_details
;
;
_diffrn_ambient_temperature     295(2)
_diffrn_radiation_type     MoK\a
_diffrn_radiation_wavelength     0.71073
_diffrn_radiation_source     'fine-focus sealed tube'
_diffrn_radiation_monochromator     'graphite'
_diffrn_measurement_device_type     'Bruker APEXII CCD'
_diffrn_measurement_method     '\f and \w'
_diffrn_detector_area_resol_mean     ?
_diffrn_reflns_number     9857
_diffrn_reflns_av_R_equivalents     0.1036
_diffrn_reflns_av_sigmaI/netI     0.0695
_diffrn_reflns_theta_min     1.66
_diffrn_reflns_theta_max     28.33
_diffrn_reflns_theta_full     28.33
_diffrn_measured_fraction_theta_max     0.988
_diffrn_measured_fraction_theta_full     0.988
_diffrn_reflns_limit_h_min     -16
_diffrn_reflns_limit_h_max     17
_diffrn_reflns_limit_k_min     -7
_diffrn_reflns_limit_k_max     7
_diffrn_reflns_limit_l_min     -20
_diffrn_reflns_limit_l_max     20
_refine_special_details
;
 Refinement of F^2^ against ALL reflections. The weighted R-factor wR and
 goodness of fit S are based on F^2^, conventional R-factors R are based
 on F, with F set to zero for negative F^2^. The threshold expression of
 F^2^ > 2\s(F^2^) is used only for calculating R-factors(gt) etc. and is
 not relevant to the choice of reflections for refinement. R-factors based
 on F^2^ are statistically about twice as large as those based on F, and
 R-factors based on ALL data will be even larger.
;
_reflns_number_total     2690
_reflns_number_gt     1959
_reflns_threshold_expression     I>2\s(I)
_refine_ls_structure_factor_coef     Fsqd
_refine_ls_matrix_type     'full'
_refine_ls_R_factor_all     0.0486
_refine_ls_R_factor_gt     0.0307
_refine_ls_wR_factor_gt     0.0616
_refine_ls_wR_factor_ref     0.0662
_refine_ls_goodness_of_fit_ref     1.034
_refine_ls_restrained_S_all     1.034
_refine_ls_number_reflns     2690
_refine_ls_number_parameters     161
_refine_ls_number_restraints     0
_refine_ls_hydrogen_treatment     constr
_refine_ls_weighting_scheme     'calc'
_refine_ls_weighting_details
                  'calc w=1/[\s^2^(Fo^2^)+(0.019P)^2^] where P=(Fo^2^+2Fc^2^)/3'
_atom_sites_solution_hydrogens     'geom'
_atom_sites_solution_primary     'direct'
_atom_sites_solution_secondary     'difmap'
_refine_ls_shift/su_max     0.002
_refine_ls_shift/su_mean     0.000
_refine_diff_density_max     0.418
_refine_diff_density_min     -0.824
_refine_ls_extinction_method     'none'
_refine_ls_extinction_coef     ?
loop_
    _atom_type_symbol
    _atom_type_description
    _atom_type_scat_dispersion_real
    _atom_type_scat_dispersion_imag
    _atom_type_scat_source
    'C' 'C' 0.0033 0.0016
                         'International Tables Vol C Tables 4.2.6.8 and 6.1.1.4'
    'H' 'H' 0.0000 0.0000
                         'International Tables Vol C Tables 4.2.6.8 and 6.1.1.4'
    'N' 'N' 0.0061 0.0033
                         'International Tables Vol C Tables 4.2.6.8 and 6.1.1.4'
    'O' 'O' 0.0106 0.0060
                         'International Tables Vol C Tables 4.2.6.8 and 6.1.1.4'
    'Pd' 'Pd' -0.9988 1.0072
                         'International Tables Vol C Tables 4.2.6.8 and 6.1.1.4'
_computing_data_collection     'APEX2 (Bruker, 2008)'
_computing_cell_refinement     'SAINT (Bruker, 2008)'
_computing_data_reduction     'SAINT (Bruker, 2008)'
_computing_structure_solution     'SHELXS97 (Sheldrick, 2008)'
_computing_structure_refinement     'SHELXL97 (Sheldrick, 2008)'
_computing_molecular_graphics     'SHELXTL (Sheldrick, 2008)'
_computing_publication_material     'SHELXTL (Sheldrick, 2008)'
loop_
    _atom_site_type_symbol
    _atom_site_label
    _atom_site_fract_x
    _atom_site_fract_y
    _atom_site_fract_z
    _atom_site_U_iso_or_equiv
    _atom_site_adp_type
    _atom_site_calc_flag
    _atom_site_refinement_flags
    _atom_site_occupancy
    _atom_site_disorder_assembly
    _atom_site_disorder_group
    Pd Pd 1.0000 0.0000 0.5000 0.02562(9) Uani d S 1 . .
    O O 0.98900(13) 0.1401(3) 0.38204(11) 0.0359(4) Uani d . 1 . .
    N N1 0.84675(14) -0.1144(3) 0.44409(13) 0.0284(4) Uani d . 1 . .
    N N2 0.76972(15) -0.0006(3) 0.37741(13) 0.0270(4) Uani d . 1 . .
    N N3 0.66977(16) -0.0858(3) 0.35839(14) 0.0328(5) Uani d . 1 . .
    C C1 0.89890(19) 0.2481(4) 0.33261(16) 0.0309(5) Uani d . 1 . .
    C C2 0.79138(18) 0.1917(4) 0.32782(15) 0.0280(5) Uani d . 1 . .
    C C3 0.70175(19) 0.3162(4) 0.27150(16) 0.0324(5) Uani d . 1 . .
    H H3B 0.6319 0.2736 0.2698 0.039 Uiso calc R 1 . .
    C C4 0.7139(2) 0.4982(4) 0.21906(17) 0.0352(5) Uani d . 1 . .
    C C5 0.8191(2) 0.5568(4) 0.22219(18) 0.0406(7) Uani d . 1 . .
    H H5A 0.8293 0.6805 0.1870 0.049 Uiso calc R 1 . .
    C C6 0.9083(2) 0.4351(4) 0.27641(18) 0.0392(6) Uani d . 1 . .
    H H6A 0.9773 0.4775 0.2760 0.047 Uiso calc R 1 . .
    C C7 0.79189(19) -0.2925(4) 0.46805(16) 0.0301(5) Uani d . 1 . .
    C C8 0.8287(2) -0.4786(4) 0.52925(18) 0.0375(6) Uani d . 1 . .
    H H8A 0.9021 -0.4980 0.5630 0.045 Uiso calc R 1 . .
    C C9 0.7499(2) -0.6305(4) 0.53637(18) 0.0429(7) Uani d . 1 . .
    H H9A 0.7707 -0.7559 0.5766 0.051 Uiso calc R 1 . .
    C C10 0.6391(2) -0.6036(5) 0.48527(19) 0.0463(7) Uani d . 1 . .
    H H10A 0.5890 -0.7107 0.4933 0.056 Uiso calc R 1 . .
    C C11 0.6026(2) -0.4273(4) 0.4248(2) 0.0408(6) Uani d . 1 . .
    H H11A 0.5291 -0.4116 0.3908 0.049 Uiso calc R 1 . .
    C C12 0.68220(19) -0.2680(4) 0.41576(17) 0.0328(5) Uani d . 1 . .
    C C13 0.6164(2) 0.6324(5) 0.15814(19) 0.0511(7) Uani d . 1 . .
    H H13A 0.5514 0.5803 0.1690 0.077 Uiso calc R 1 . .
    H H13B 0.6094 0.6049 0.0958 0.077 Uiso calc R 1 . .
    H H13C 0.6266 0.7971 0.1711 0.077 Uiso calc R 1 . .
loop_
    _atom_site_aniso_label
    _atom_site_aniso_U_11
    _atom_site_aniso_U_22
    _atom_site_aniso_U_33
    _atom_site_aniso_U_12
    _atom_site_aniso_U_13
    _atom_site_aniso_U_23
    Pd 0.01933(15) 0.02899(11) 0.02833(15) 0.00099(10) 0.00758(11) 0.00236(11)
    O 0.0225(9) 0.0518(10) 0.0342(10) 0.0034(7) 0.0102(8) 0.0126(8)
    N1 0.0228(11) 0.0311(9) 0.0307(11) 0.0003(8) 0.0080(9) 0.0017(8)
    N2 0.0196(10) 0.0309(8) 0.0289(11) -0.0003(8) 0.0057(9) -0.0005(9)
    N3 0.0215(12) 0.0359(9) 0.0387(12) -0.0033(8) 0.0070(10) -0.0023(9)
    C1 0.0281(14) 0.0388(11) 0.0259(13) -0.0002(10) 0.0089(11) -0.0002(10)
    C2 0.0285(14) 0.0302(10) 0.0255(13) -0.0014(9) 0.0090(11) -0.0011(9)
    C3 0.0254(14) 0.0373(11) 0.0332(14) 0.0034(9) 0.0079(12) -0.0021(10)
    C4 0.0361(15) 0.0391(11) 0.0264(13) 0.0074(11) 0.0049(11) 0.0006(11)
    C5 0.0445(18) 0.0419(14) 0.0335(15) -0.0010(10) 0.0107(14) 0.0095(10)
    C6 0.0302(15) 0.0493(13) 0.0368(16) -0.0050(10) 0.0093(13) 0.0086(11)
    C7 0.0287(14) 0.0312(10) 0.0320(14) -0.0044(9) 0.0124(12) -0.0045(9)
    C8 0.0385(16) 0.0358(12) 0.0359(15) -0.0038(10) 0.0093(13) 0.0021(11)
    C9 0.057(2) 0.0341(12) 0.0400(16) -0.0080(11) 0.0194(15) 0.0011(11)
    C10 0.053(2) 0.0425(13) 0.0505(19) -0.0198(13) 0.0266(16) -0.0053(13)
    C11 0.0329(16) 0.0444(12) 0.0467(18) -0.0132(11) 0.0154(14) -0.0069(12)
    C12 0.0284(14) 0.0349(11) 0.0365(14) -0.0046(9) 0.0124(12) -0.0067(10)
    C13 0.0457(18) 0.0549(16) 0.0448(18) 0.0142(13) 0.0041(15) 0.0105(13)
_geom_special_details
;
 All s.u.'s (except the s.u. in the dihedral angle between two l.s. planes)
 are estimated using the full covariance matrix. The cell s.u.'s are taken
 into account individually in the estimation of s.u.'s in distances, angles
 and torsion angles; correlations between s.u.'s in cell parameters are only
 used when they are defined by crystal symmetry. An approximate (isotropic)
 treatment of cell s.u.'s is used for estimating s.u.'s involving l.s. planes.
;
loop_
    _geom_bond_atom_site_label_1
    _geom_bond_atom_site_label_2
    _geom_bond_site_symmetry_2
    _geom_bond_distance
    _geom_bond_publ_flag
    Pd O 3_756 1.9676(15) yes
    Pd O . 1.9677(15) ?
    Pd N1 . 1.9986(18) yes
    Pd N1 3_756 1.9986(18) ?
    O C1 . 1.321(3) ?
    N1 N2 . 1.347(3) ?
    N1 C7 . 1.361(3) ?
    N2 N3 . 1.324(3) ?
    N2 C2 . 1.422(3) ?
    N3 C12 . 1.346(3) ?
    C1 C2 . 1.410(3) ?
    C1 C6 . 1.410(3) ?
    C2 C3 . 1.398(3) ?
    C3 C4 . 1.362(3) ?
    C3 H3B . 0.9300 ?
    C4 C5 . 1.391(4) ?
    C4 C13 . 1.515(3) ?
    C5 C6 . 1.375(4) ?
    C5 H5A . 0.9300 ?
    C6 H6A . 0.9300 ?
    C7 C12 . 1.394(3) ?
    C7 C8 . 1.401(3) ?
    C8 C9 . 1.372(3) ?
    C8 H8A . 0.9300 ?
    C9 C10 . 1.403(4) ?
    C9 H9A . 0.9300 ?
    C10 C11 . 1.353(4) ?
    C10 H10A . 0.9300 ?
    C11 C12 . 1.417(3) ?
    C11 H11A . 0.9300 ?
    C13 H13A . 0.9600 ?
    C13 H13B . 0.9600 ?
    C13 H13C . 0.9600 ?
loop_
    _geom_angle_atom_site_label_1
    _geom_angle_atom_site_label_2
    _geom_angle_atom_site_label_3
    _geom_angle_site_symmetry_1
    _geom_angle_site_symmetry_3
    _geom_angle
    _geom_angle_publ_flag
    O Pd O 3_756 . 180.0 yes
    O Pd N1 3_756 . 91.74(7) yes
    O Pd N1 . . 88.26(7) yes
    O Pd N1 3_756 3_756 88.27(7) ?
    O Pd N1 . 3_756 91.73(7) ?
    N1 Pd N1 . 3_756 180.0 yes
    C1 O Pd . . 120.80(13) ?
    N2 N1 C7 . . 104.42(18) ?
    N2 N1 Pd . . 123.90(14) ?
    C7 N1 Pd . . 131.19(16) ?
    N3 N2 N1 . . 114.76(18) ?
    N3 N2 C2 . . 121.06(19) ?
    N1 N2 C2 . . 124.15(18) ?
    N2 N3 C12 . . 103.9(2) ?
    O C1 C2 . . 126.5(2) ?
    O C1 C6 . . 118.3(2) ?
    C2 C1 C6 . . 115.3(2) ?
    C3 C2 C1 . . 121.4(2) ?
    C3 C2 N2 . . 117.4(2) ?
    C1 C2 N2 . . 121.1(2) ?
    C4 C3 C2 . . 121.8(2) ?
    C4 C3 H3B . . 119.1 ?
    C2 C3 H3B . . 119.1 ?
    C3 C4 C5 . . 117.9(2) ?
    C3 C4 C13 . . 121.6(2) ?
    C5 C4 C13 . . 120.5(2) ?
    C6 C5 C4 . . 121.2(2) ?
    C6 C5 H5A . . 119.4 ?
    C4 C5 H5A . . 119.4 ?
    C5 C6 C1 . . 122.4(2) ?
    C5 C6 H6A . . 118.8 ?
    C1 C6 H6A . . 118.8 ?
    N1 C7 C12 . . 106.86(19) ?
    N1 C7 C8 . . 131.3(2) ?
    C12 C7 C8 . . 121.8(2) ?
    C9 C8 C7 . . 115.9(3) ?
    C9 C8 H8A . . 122.0 ?
    C7 C8 H8A . . 122.0 ?
    C8 C9 C10 . . 122.4(2) ?
    C8 C9 H9A . . 118.8 ?
    C10 C9 H9A . . 118.8 ?
    C11 C10 C9 . . 122.3(2) ?
    C11 C10 H10A . . 118.8 ?
    C9 C10 H10A . . 118.8 ?
    C10 C11 C12 . . 116.5(3) ?
    C10 C11 H11A . . 121.7 ?
    C12 C11 H11A . . 121.7 ?
    N3 C12 C7 . . 110.0(2) ?
    N3 C12 C11 . . 129.0(2) ?
    C7 C12 C11 . . 121.0(2) ?
    C4 C13 H13A . . 109.5 ?
    C4 C13 H13B . . 109.5 ?
    H13A C13 H13B . . 109.5 ?
    C4 C13 H13C . . 109.5 ?
    H13A C13 H13C . . 109.5 ?
    H13B C13 H13C . . 109.5 ?
data_global
_journal_date_recd_electronic     2009-04-21
_journal_date_accepted     2009-05-01
_journal_name_full     'Acta Crystallographica, Section E'
_journal_year     2009
_journal_volume     65
_journal_issue      6
_journal_page_first     m619
_journal_page_last     m619
_journal_paper_category     QM
_journal_coeditor_code     RK2144
_publ_contact_author_name     'Bao-Tsan Ko'
_publ_contact_author_address
; Department of Natural Science
  Taipei Municipal University of Education
  Taipei 10048
  Taiwan
;
_publ_contact_author_email     btko@cycu.edu.tw
_publ_contact_author_fax     '886 3 265 3399'
_publ_contact_author_phone     '886 3 265 3327'
_publ_section_title
;
Bis[2-(2<i>H</i>-benzotriazol-2-yl)-4-methylphenolato]palladium(II)
;
loop_
    _publ_author_name
    _publ_author_footnote
    _publ_author_address
    'Chen-Yen Tsai' .
; Department of Chemistry
  Chung-Yuan Christian University
  Chung-Li 320
  Taiwan
;
    'Chia-Her Lin' .
; Department of Chemistry
  Chung-Yuan Christian University
  Chung-Li 320
  Taiwan
;
    'Bao-Tsan Ko' .
; Department of Chemistry
  Chung-Yuan Christian University
  Chung-Li 320
  Taiwan
;
