# Supplementary material for: Bis[2-(2H-benzotriazol-2-yl)-4-methylphenolato]palladium(II)
Source: Acta Crystallogr Sect E Struct Rep Online. 2009 May 7;65(Pt 6):m619. doi: 10.1107/S1600536809016390 (PMC2969542; doi:10.1107/S1600536809016390)
Supplement: Supplementary file 2 [file e-65-0m619-Isup2.hkl]

# 
# h,k,l, Fc-squared, Fo-squared, sigma(Fo-squared) and status flag 
# 
data_I
_shelx_title ' PD2_0m in P2(1)/c' 
_shelx_refln_list_code          4 
_shelx_F_calc_maximum      184.64 
_exptl_crystal_F_000       560.00 
_reflns_d_resolution_high  0.7489 
 
loop_ 
 _symmetry_equiv_pos_as_xyz 
 'x, y, z' 
 '-x, y+1/2, -z+1/2' 
 '-x, -y, -z' 
 'x, -y-1/2, z-1/2' 
 
_cell_length_a    12.9768 
_cell_length_b     5.6990 
_cell_length_c    15.6035 
_cell_angle_alpha  90.000 
_cell_angle_beta  109.287 
_cell_angle_gamma  90.000 
 
_shelx_F_squared_multiplier     1.000 
 
loop_ 
 _refln_index_h 
 _refln_index_k 
 _refln_index_l 
 _refln_F_squared_calc 
 _refln_F_squared_meas 
 _refln_F_squared_sigma 
 _refln_observed_status 
   1   0   0    13156.51     3389.19   3525.57 o 
   2   0   0     1547.13     1235.06    245.48 o 
   3   0   0    10923.52     6992.30   2035.61 o 
   4   0   0     3174.06     2104.42    733.10 o 
   5   0   0    10903.88     7348.51   2276.75 o 
   6   0   0     7399.96     5564.91   1418.93 o 
   7   0   0     2506.12     2308.63     87.51 o 
   8   0   0     2624.47     2534.71     70.80 o 
   9   0   0     3221.88     3176.04    139.33 o 
  10   0   0     4352.47     4427.44    134.10 o 
  11   0   0     1495.06     1618.24     86.78 o 
  12   0   0     1499.85     1453.85     87.78 o 
  13   0   0     1995.22     1933.31    105.91 o 
  14   0   0      547.35      500.90     61.02 o 
  15   0   0      336.48      373.88     58.15 o 
   1   1   0       47.61       56.16     10.17 o 
   2   1   0      820.34      874.97     22.08 o 
   3   1   0       31.42       36.33      2.75 o 
   4   1   0      969.96     1002.31     23.90 o 
   5   1   0     1540.77     1696.20     37.02 o 
   6   1   0       32.11       36.24      4.65 o 
   7   1   0      434.37      510.62     15.61 o 
   8   1   0       88.03       87.77      9.67 o 
   9   1   0        9.35       10.10      6.96 o 
  10   1   0        0.03       -4.91      8.40 o 
  11   1   0      101.27       96.86     19.79 o 
  12   1   0      238.73      189.98     27.16 o 
  13   1   0        2.60        2.36     13.95 o 
  14   1   0       39.48       50.74     31.40 o 
  15   1   0       34.52       29.07     28.85 o 
  16   1   0       38.51       51.41     35.27 o 
   0   2   0     8210.34     7794.80    125.81 o 
   1   2   0     4698.10     4587.10     68.95 o 
   2   2   0     3688.43     3485.12    109.63 o 
   3   2   0     2571.95     2592.61     90.33 o 
   4   2   0     3098.25     3174.96     95.21 o 
   5   2   0     4296.24     4274.75    104.44 o 
   6   2   0     2393.07     1794.77    281.37 o 
   7   2   0     2674.08     2710.82     87.11 o 
   8   2   0     2335.82     2392.01     58.90 o 
   9   2   0      479.49      503.42     23.47 o 
  10   2   0      511.25      499.00     26.70 o 
  11   2   0     1294.32     1252.09     81.92 o 
  12   2   0     1452.37     1399.90     91.09 o 
  13   2   0      799.66      775.40     73.52 o 
  14   2   0      388.69      460.00     64.45 o 
  15   2   0      290.58      289.53     57.82 o 
   1   3   0      448.32      449.84     27.68 o 
   2   3   0       20.87       45.44     17.69 o 
   3   3   0      221.28      218.10      8.97 o 
   4   3   0      434.58      482.03     14.78 o 
   5   3   0      354.94      403.19     14.20 o 
   6   3   0        6.60       11.87      5.02 o 
   7   3   0       10.69        9.28      5.73 o 
   8   3   0      112.93      121.17     11.33 o 
   9   3   0       24.03       21.38      7.94 o 
  10   3   0        7.69        3.05      8.99 o 
  11   3   0        1.46       -1.88     17.14 o 
  12   3   0       20.56        7.41     20.78 o 
  13   3   0       36.70       16.36     23.44 o 
  14   3   0        7.09       -1.44     20.45 o 
   0   4   0     1688.47     1750.57     87.22 o 
   1   4   0     2179.28     2031.17     66.70 o 
   2   4   0      551.25      493.28     49.08 o 
   3   4   0      664.06      625.45     17.74 o 
   4   4   0     2083.20     2151.81     73.05 o 
   5   4   0      609.78      599.16     15.89 o 
   6   4   0      579.52      592.76     19.81 o 
   7   4   0      587.70      615.98     19.42 o 
   8   4   0      313.75      333.33     16.54 o 
   9   4   0     1107.32     1083.46     29.64 o 
  10   4   0     1169.97     1118.50     37.60 o 
  11   4   0      430.14      462.65     55.16 o 
  12   4   0      237.99      244.43     46.87 o 
  13   4   0      322.89      316.73     54.72 o 
   1   5   0      158.38      167.76     27.27 o 
   2   5   0       58.55       42.23     23.44 o 
   3   5   0      195.52      193.50      9.49 o 
   4   5   0        5.32       -3.13      3.38 o 
   5   5   0        0.45       -0.19      4.35 o 
   6   5   0       35.69       40.38      6.81 o 
   7   5   0      172.66      174.92     14.10 o 
   8   5   0       18.76       15.04      7.11 o 
   9   5   0        0.15       -0.24      6.86 o 
  10   5   0       23.58       19.97     10.96 o 
  11   5   0        0.04        8.07     20.12 o 
  12   5   0        0.34        3.54     20.78 o 
   0   6   0      466.05      401.30     60.58 o 
   1   6   0      693.74      606.02     48.66 o 
   2   6   0      236.85      248.09     13.74 o 
   3   6   0      357.23      375.61     18.15 o 
   4   6   0     1439.02     1411.13     40.40 o 
   5   6   0      698.51      710.37     20.12 o 
   6   6   0      340.14      362.69     15.13 o 
   7   6   0      480.48      499.29     18.97 o 
   8   6   0      371.42      360.79     18.22 o 
   9   6   0      224.75      226.29     16.41 o 
  10   6   0      248.02      263.84     28.85 o 
   1   7   0        4.79       17.25     25.21 o 
   2   7   0       10.20        0.31      6.97 o 
   3   7   0        4.70        2.39      5.62 o 
   4   7   0        3.08       -3.30      6.13 o 
   5   7   0        2.20        5.73      7.68 o 
   6   7   0       15.72       12.33      8.82 o 
 -16   1   1      425.77      319.60     59.26 o 
 -15   1   1      611.00      651.25     73.07 o 
 -14   1   1      906.47      831.34     77.94 o 
 -13   1   1     1394.21     1402.25     63.08 o 
 -12   1   1      791.73      802.39     46.36 o 
 -11   1   1      252.77      298.54     46.76 o 
 -10   1   1     3555.49     3460.05    149.57 o 
  -9   1   1     5806.86     5669.13    158.01 o 
  -8   1   1     1364.02     1315.16     37.83 o 
  -7   1   1     5069.79     5264.04    131.59 o 
  -6   1   1     7835.24     8302.58    170.06 o 
  -5   1   1     4358.04     4325.23     84.83 o 
  -4   1   1     7157.78     7200.65    172.20 o 
  -3   1   1     2966.32     3028.24     81.70 o 
  -2   1   1     8079.17     8174.65    258.55 o 
  -1   1   1     7081.25     6787.52    124.91 o 
   0   1   1     6912.41     6825.61     43.18 o 
   1   1   1    15617.29    15266.19    267.83 o 
   2   1   1     4812.01     4863.70    136.93 o 
   3   1   1    11020.61    11225.43    262.13 o 
   4   1   1     8821.13     9163.35    184.34 o 
   5   1   1     3895.91     3818.97    111.71 o 
   6   1   1     3360.51     3269.95     91.79 o 
   7   1   1     2545.07     2636.68     73.53 o 
   8   1   1     3912.23     3896.44    128.25 o 
   9   1   1     1493.31     1542.41     47.65 o 
  10   1   1      160.85      183.57     23.95 o 
  11   1   1     1330.72     1306.93     57.87 o 
  12   1   1     1386.93     1413.40     61.80 o 
  13   1   1      897.85      906.60     52.86 o 
  14   1   1      850.03      851.13     80.48 o 
  15   1   1      403.83      289.53     55.61 o 
 -15   2   1       12.72       13.49     25.76 o 
 -14   2   1        4.16       -5.20     21.34 o 
 -13   2   1        1.37        3.54     20.12 o 
 -12   2   1       39.47       33.05     24.43 o 
 -11   2   1      138.51      116.63     32.17 o 
 -10   2   1        0.73        0.71      6.43 o 
  -9   2   1      144.12      132.76     10.80 o 
  -8   2   1      114.68      110.26      9.24 o 
  -7   2   1       27.51       38.93      5.99 o 
  -6   2   1       92.71       65.51     16.64 o 
  -5   2   1      591.85      649.85     18.14 o 
  -4   2   1      660.95      731.69     17.95 o 
  -3   2   1       56.61       66.95      3.87 o 
  -2   2   1        1.74        0.81      2.34 o 
  -1   2   1     1256.39     1180.10     35.33 o 
   0   2   1      260.12      258.33     17.66 o 
   1   2   1      833.37      806.50     23.29 o 
   2   2   1      541.48      517.09     14.00 o 
   3   2   1       95.43      103.55      5.06 o 
   4   2   1       31.98       29.63      4.70 o 
   5   2   1     4042.33     4340.62    114.03 o 
   6   2   1       62.34       84.80      6.80 o 
   7   2   1       12.74        6.01      5.07 o 
   8   2   1      140.15      150.62     11.57 o 
   9   2   1      230.37      228.71     14.55 o 
  10   2   1      154.74      166.20     25.11 o 
  11   2   1      331.67      339.50     48.42 o 
  12   2   1        0.33      -11.39     15.81 o 
  13   2   1        0.09      -11.72     20.67 o 
  14   2   1        6.67       -2.32     21.23 o 
  15   2   1       25.05       20.89     30.07 o 
 -15   3   1      182.45      161.85     47.87 o 
 -14   3   1      642.45      517.38     67.77 o 
 -13   3   1      344.70      375.98     56.05 o 
 -12   3   1      177.42      178.32     40.79 o 
 -11   3   1      347.61      385.05     49.75 o 
 -10   3   1      924.40      888.06     27.90 o 
  -9   3   1     1965.45     1937.65     37.30 o 
  -8   3   1     1024.80     1004.89     25.43 o 
  -7   3   1      470.28      451.47     16.35 o 
  -6   3   1      654.17      622.16     16.95 o 
  -5   3   1     1208.91     1145.59     30.72 o 
  -4   3   1     4530.13     4893.98    173.41 o 
  -3   3   1     2987.24     2943.22     92.54 o 
  -2   3   1      215.47      164.34     19.43 o 
  -1   3   1     1424.02     1246.19     44.58 o 
   0   3   1     2766.06     2709.58     64.79 o 
   1   3   1     1486.11     1332.69     59.03 o 
   2   3   1     1813.14     1642.55     26.22 o 
   3   3   1     3100.15     2973.88     74.05 o 
   4   3   1     3861.61     3955.39    109.30 o 
   5   3   1     1467.20     1459.29     38.15 o 
   6   3   1      590.26      564.24     17.30 o 
   7   3   1      948.78      926.66     24.89 o 
   8   3   1     1407.47     1466.15     31.72 o 
   9   3   1     1628.07     1650.52     39.96 o 
  10   3   1      623.10      667.04     43.42 o 
  11   3   1      475.92      475.04     55.50 o 
  12   3   1      836.03      831.78     74.95 o 
  13   3   1      420.12      420.20     60.91 o 
  14   3   1      282.92      270.63     55.28 o 
 -14   4   1        4.01      -15.48     20.56 o 
 -13   4   1        6.87        9.73     25.76 o 
 -12   4   1        0.66       -4.42     16.80 o 
 -11   4   1        5.62        0.42     11.71 o 
 -10   4   1       31.88       23.12      9.03 o 
  -9   4   1      184.75      176.58     14.00 o 
  -8   4   1      106.07      114.58     11.06 o 
  -7   4   1      321.43      323.29     15.25 o 
  -6   4   1       14.52       25.68      5.72 o 
  -5   4   1        4.47       -0.29      3.82 o 
  -4   4   1       13.45        9.88      3.19 o 
  -3   4   1       60.87       66.54      6.50 o 
  -2   4   1        3.65        2.33      8.80 o 
  -1   4   1        8.74       16.26     10.35 o 
   0   4   1       80.40      107.63     19.28 o 
   1   4   1      390.85      401.60     37.48 o 
   2   4   1       16.64       10.18      7.10 o 
   3   4   1       15.61       13.80      3.78 o 
   4   4   1        2.96        3.41      3.32 o 
   5   4   1        8.85       11.36      4.72 o 
   6   4   1       24.98       25.28      6.51 o 
   7   4   1        5.83        5.03      5.60 o 
   8   4   1       52.74       44.31      8.94 o 
   9   4   1      116.05       98.18     12.23 o 
  10   4   1       37.57       27.97     16.40 o 
  11   4   1        4.74       13.93     20.56 o 
  12   4   1       21.60        8.62     23.11 o 
  13   4   1        5.43       -0.66     21.23 o 
 -12   5   1      203.77      153.00     42.23 o 
 -11   5   1      416.01      440.99     41.29 o 
 -10   5   1      400.65      417.27     23.24 o 
  -9   5   1      584.93      579.35     21.92 o 
  -8   5   1      622.11      622.29     20.91 o 
  -7   5   1      101.46       98.25      9.55 o 
  -6   5   1      667.87      700.99     18.28 o 
  -5   5   1     1212.27     1221.87     21.38 o 
  -4   5   1      426.55      411.60     12.21 o 
  -3   5   1     1560.87     1563.49     55.27 o 
  -2   5   1     1547.99     1473.20     92.53 o 
  -1   5   1      494.06      448.17     37.57 o 
   0   5   1      717.43      750.06     55.50 o 
   1   5   1      767.72      714.38     46.50 o 
   2   5   1      556.98      521.65     29.30 o 
   3   5   1      953.70      943.66     29.61 o 
   4   5   1     2363.11     2442.33     64.38 o 
   5   5   1      588.30      614.33     17.14 o 
   6   5   1        1.52        2.09      4.96 o 
   7   5   1      734.91      737.94     21.72 o 
   8   5   1     1483.45     1445.19     46.09 o 
   9   5   1      491.65      500.29     21.44 o 
  10   5   1      334.47      352.19     36.15 o 
  11   5   1      369.53      379.63     55.50 o 
 -10   6   1        0.01        0.09      9.20 o 
  -9   6   1        0.08        0.02      7.50 o 
  -8   6   1        4.91       -0.81      6.65 o 
  -7   6   1       14.61       11.60      6.65 o 
  -6   6   1        0.54       -4.08      5.07 o 
  -5   6   1       69.34       76.88      8.61 o 
  -4   6   1       25.64       20.31      6.80 o 
  -3   6   1        8.97        9.11      4.99 o 
  -2   6   1       42.83       44.00     27.97 o 
  -1   6   1      221.79      245.23     50.96 o 
   0   6   1        0.04       -3.86     11.33 o 
   1   6   1      245.74      217.79     17.05 o 
   2   6   1       16.89       12.16      7.28 o 
   3   6   1      136.19      124.70      9.30 o 
   4   6   1       35.26       32.28      6.63 o 
   5   6   1        2.08       -2.99      4.98 o 
   6   6   1       32.48       26.11      6.91 o 
   7   6   1        6.46        3.28      6.39 o 
   8   6   1       23.81       16.00      8.22 o 
   9   6   1        0.01       -3.66      7.99 o 
  -6   7   1      235.74      231.71     16.73 o 
  -5   7   1      437.88      451.43     19.85 o 
  -4   7   1      188.09      183.48     14.54 o 
  -3   7   1      332.78      330.86     17.31 o 
  -2   7   1      435.54      385.37     31.67 o 
  -1   7   1      334.42      309.10     63.68 o 
   0   7   1      483.73      510.08     75.17 o 
   1   7   1      208.24      220.98     15.56 o 
   2   7   1      158.50      158.29     17.71 o 
   3   7   1      282.51      296.24     13.84 o 
   4   7   1      338.20      370.12     20.63 o 
   5   7   1      307.27      325.24     18.22 o 
   6   7   1      135.21      132.57     14.49 o 
 -16   0   2      884.27      835.10     82.14 o 
 -15   0   2     1383.42     1423.56     98.72 o 
 -14   0   2     1128.17     1126.84     84.68 o 
 -13   0   2     1958.46     1914.96    102.04 o 
 -12   0   2     1146.77     1020.60     71.75 o 
 -11   0   2     1054.92     1187.98     73.29 o 
 -10   0   2     2661.54     2667.98    107.27 o 
  -9   0   2     1546.58     1496.27     34.21 o 
  -8   0   2     1982.26     1873.34     35.35 o 
  -7   0   2     4869.96     4384.49    160.80 o 
  -6   0   2     7414.69     7941.89     88.86 o 
  -5   0   2    13855.25     6951.40   3691.87 o 
  -4   0   2     8300.24     5821.27   2148.44 o 
  -3   0   2     3041.02     2032.01    640.55 o 
  -2   0   2     7629.53     4136.26   2556.50 o 
  -1   0   2    23865.83     9968.34   6176.15 o 
   0   0   2     8341.77     5270.79   2325.94 o 
   1   0   2      254.09      194.25     64.44 o 
   2   0   2     3145.03     2416.01    576.20 o 
   3   0   2     2978.29     2937.46    105.84 o 
   4   0   2     1672.12     1461.68     99.19 o 
   5   0   2    10949.18    11663.61    442.20 o 
   6   0   2     4001.60     2788.81    708.92 o 
   7   0   2     1289.45     1010.05    142.38 o 
   8   0   2     6181.10     5944.08    258.59 o 
   9   0   2     1909.36     1971.56     88.88 o 
  10   0   2      141.90       98.50     29.07 o 
  11   0   2      318.82      388.25     48.86 o 
  12   0   2     1866.05     1731.11     98.17 o 
  13   0   2      401.61      330.55     51.18 o 
  14   0   2      284.06      315.73     52.73 o 
 -16   1   2        2.12      -17.25     21.56 o 
 -15   1   2        2.19       -1.88     24.21 o 
 -14   1   2       76.30       45.33     20.83 o 
 -13   1   2       19.45       -4.04     13.27 o 
 -12   1   2      133.24      143.06     23.90 o 
 -11   1   2      912.87      882.75     58.65 o 
 -10   1   2      477.54      444.55     19.73 o 
  -9   1   2      268.97      272.70     14.14 o 
  -8   1   2      186.52      192.61     11.14 o 
  -7   1   2       74.59       71.40      6.50 o 
  -6   1   2      401.17      437.36     11.46 o 
  -5   1   2      393.05      395.15     10.82 o 
  -4   1   2       59.04       65.43      4.33 o 
  -3   1   2        1.80        6.38      2.14 o 
  -2   1   2     5092.39     4514.34    439.61 o 
  -1   1   2     5656.00     6064.34    132.77 o 
   0   1   2      514.92      550.98      7.78 o 
   1   1   2        1.63        2.34      1.90 o 
   2   1   2       50.29       55.55      3.35 o 
   3   1   2       36.89       48.61      3.77 o 
   4   1   2        0.19       -0.75      2.71 o 
   5   1   2      513.47      571.83     15.14 o 
   6   1   2        7.28        3.01      4.00 o 
   7   1   2       83.77       95.73      8.89 o 
   8   1   2      294.30      322.55     15.98 o 
   9   1   2      434.25      441.39     21.67 o 
  10   1   2       74.73       79.65     18.69 o 
  11   1   2       20.63        6.94     13.35 o 
  12   1   2        0.22       -0.41     12.62 o 
  13   1   2        5.89       -3.76     21.67 o 
  14   1   2        0.03        0.88     20.67 o 
  15   1   2       58.35       62.57     34.82 o 
 -16   2   2      356.18      332.76     62.46 o 
 -15   2   2      334.46      384.83     61.02 o 
 -14   2   2      563.19      618.75     68.65 o 
 -13   2   2      964.27      842.17     74.29 o 
 -12   2   2      439.69      466.08     54.39 o 
 -11   2   2      563.75      593.21     56.82 o 
 -10   2   2     1363.32     1373.82     32.33 o 
  -9   2   2     2419.44     2526.72     57.89 o 
  -8   2   2     2464.34     2477.81     75.73 o 
  -7   2   2     1347.43     1341.79     33.73 o 
  -6   2   2     4891.37     3836.73    582.85 o 
  -5   2   2     5043.68     5027.90    116.32 o 
  -4   2   2     1072.68      999.93     28.73 o 
  -3   2   2     3264.46     3266.02    125.46 o 
  -2   2   2     3437.84     3245.38    110.92 o 
  -1   2   2     2888.58     2487.61    133.05 o 
   0   2   2     3893.02     3454.01     97.36 o 
   1   2   2     5220.33     5105.80    127.58 o 
   2   2   2     7962.38     8569.28    242.19 o 
   3   2   2     3261.07     3175.72    101.95 o 
   4   2   2     2204.19     2018.29     64.38 o 
   5   2   2     2688.89     2838.79     99.13 o 
   6   2   2     1450.48     1340.51     45.58 o 
   7   2   2     3280.56     3399.16    144.49 o 
   8   2   2     2358.79     2428.96     61.19 o 
   9   2   2      304.24      336.26     19.14 o 
  10   2   2      706.37      649.37     59.92 o 
  11   2   2     1403.74     1344.07     88.22 o 
  12   2   2     1146.34     1079.75     84.13 o 
  13   2   2      658.58      689.72     72.41 o 
  14   2   2      309.91      237.68     52.40 o 
  15   2   2      223.08      166.49     50.30 o 
 -15   3   2        6.49       -7.30     23.22 o 
 -14   3   2       28.21       32.94     27.64 o 
 -13   3   2       37.97       20.67     23.88 o 
 -12   3   2       56.78       48.55     18.40 o 
 -11   3   2        0.12       -2.92     10.06 o 
 -10   3   2        0.23       -3.77      6.15 o 
  -9   3   2        0.04       -5.53      5.53 o 
  -8   3   2      126.25      126.52     11.03 o 
  -7   3   2       11.56       10.24      5.68 o 
  -6   3   2       23.94       30.04      5.95 o 
  -5   3   2      124.14      117.99      7.41 o 
  -4   3   2       90.52       87.93      5.42 o 
  -3   3   2      615.41      664.60     23.12 o 
  -2   3   2      478.54      469.20     21.50 o 
  -1   3   2      264.88      313.63     23.61 o 
   0   3   2      101.13      116.95      8.78 o 
   1   3   2      552.06      589.58     19.59 o 
   2   3   2       39.68       51.00      3.95 o 
   3   3   2       97.38      114.14      5.46 o 
   4   3   2      240.09      299.01     12.17 o 
   5   3   2       63.32       68.63      7.36 o 
   6   3   2      124.47      140.13     10.37 o 
   7   3   2       24.80       13.71      7.50 o 
   8   3   2      123.92      137.50     13.95 o 
   9   3   2       11.64       13.48      8.90 o 
  10   3   2       29.23        5.31     18.13 o 
  11   3   2       66.71       55.94     28.08 o 
  12   3   2        0.20        1.99     19.57 o 
  13   3   2        2.12      -16.36     17.91 o 
  14   3   2        2.55       38.91     31.40 o 
 -14   4   2      311.85      277.37     54.94 o 
 -13   4   2      423.28      372.67     56.71 o 
 -12   4   2      279.84      301.10     34.43 o 
 -11   4   2      575.70      595.34     65.17 o 
 -10   4   2     1182.33     1103.53     32.88 o 
  -9   4   2      769.88      780.77     24.73 o 
  -8   4   2       48.61       53.94      8.82 o 
  -7   4   2      143.69      150.87     10.79 o 
  -6   4   2     1952.83     1886.02     44.32 o 
  -5   4   2     2703.93     2753.54     86.17 o 
  -4   4   2     1467.85     1550.61     59.03 o 
  -3   4   2      955.88      924.48     30.89 o 
  -2   4   2     1844.16     1742.83     41.97 o 
  -1   4   2     2358.93     2289.49     70.29 o 
   0   4   2      835.78      703.69     37.04 o 
   1   4   2      977.02      912.78     25.82 o 
   2   4   2     2139.02     1982.06     29.97 o 
   3   4   2     1648.09     1660.33     41.44 o 
   4   4   2     1363.08     1340.51     43.08 o 
   5   4   2     1044.37     1081.08     21.93 o 
   6   4   2      995.01      993.62     26.86 o 
   7   4   2     1534.37     1508.49     36.88 o 
   8   4   2     1122.06     1112.41     32.68 o 
   9   4   2      923.59      899.91     31.77 o 
  10   4   2      611.43      618.35     44.23 o 
  11   4   2      237.70      277.70     47.98 o 
  12   4   2      551.97      562.37     66.66 o 
  13   4   2      398.21      345.36     60.58 o 
 -12   5   2        3.62       -8.89     15.15 o 
 -11   5   2       18.48        9.68     13.21 o 
 -10   5   2        3.55        4.29      7.13 o 
  -9   5   2        6.39        0.29      6.51 o 
  -8   5   2       37.09       25.14      7.50 o 
  -7   5   2       59.47       54.46      7.96 o 
  -6   5   2       40.61       34.58      6.31 o 
  -5   5   2       19.32       14.98      5.02 o 
  -4   5   2        2.71        1.55      3.37 o 
  -3   5   2      128.17      124.00      9.02 o 
  -2   5   2        7.40        4.07      4.81 o 
  -1   5   2      139.49      148.51     18.67 o 
   0   5   2       52.71       46.89      8.66 o 
   1   5   2        0.25       -5.25      6.38 o 
   2   5   2        2.45        0.58      3.98 o 
   3   5   2      399.10      396.62     13.41 o 
   4   5   2       67.76       71.00      6.79 o 
   5   5   2       89.12       92.51      8.35 o 
   6   5   2       78.72       82.84      8.96 o 
   7   5   2       26.08       19.55      7.12 o 
   8   5   2       13.08       24.69      8.02 o 
   9   5   2        9.09        3.18      8.73 o 
  10   5   2       26.29       27.97     23.77 o 
  11   5   2        4.88       -4.97     20.89 o 
 -10   6   2      257.38      232.50     21.26 o 
  -9   6   2      557.27      578.43     24.28 o 
  -8   6   2      284.88      307.87     16.50 o 
  -7   6   2      198.18      212.11     13.15 o 
  -6   6   2      645.39      678.08     19.07 o 
  -5   6   2      920.03      946.67     22.42 o 
  -4   6   2      164.35      168.43     12.58 o 
  -3   6   2       46.19       54.85      9.10 o 
  -2   6   2     1015.75      926.48     60.14 o 
  -1   6   2      656.29      580.04     24.58 o 
   0   6   2      380.26      345.40     27.47 o 
   1   6   2     1179.86     1109.51     51.30 o 
   2   6   2      471.41      477.24     14.17 o 
   3   6   2      496.94      511.53     15.23 o 
   4   6   2      717.49      730.59     28.66 o 
   5   6   2      175.29      186.17     12.21 o 
   6   6   2      181.96      200.81     12.92 o 
   7   6   2      256.73      285.03     16.14 o 
   8   6   2      285.85      279.90     17.51 o 
   9   6   2      280.27      282.61     22.55 o 
  -6   7   2       48.81       49.47     12.15 o 
  -5   7   2        2.20       -7.46      7.46 o 
  -4   7   2        4.19        6.83      7.14 o 
  -3   7   2       18.34        8.86      6.49 o 
  -2   7   2       82.70       71.80     34.27 o 
  -1   7   2       12.79        4.85      8.89 o 
   0   7   2       26.94       19.31     10.63 o 
   1   7   2       24.03       12.88      8.90 o 
   2   7   2        4.94        3.48      5.28 o 
   3   7   2        3.67        0.94      6.07 o 
   4   7   2        0.40       -0.91      6.70 o 
   5   7   2        0.81        2.72      7.69 o 
 -16   1   3      266.68      272.62     55.16 o 
 -15   1   3      834.06      818.41     79.26 o 
 -14   1   3     1587.68     1575.83     80.92 o 
 -13   1   3     1168.38     1212.47     65.94 o 
 -12   1   3     1226.12     1281.48     56.16 o 
 -11   1   3      831.72      929.23     46.22 o 
 -10   1   3     1588.16     1622.58     50.87 o 
  -9   1   3     1665.92     1640.56     40.54 o 
  -8   1   3     2384.31     2452.51     53.86 o 
  -7   1   3     6947.29     7188.09    131.18 o 
  -6   1   3     1071.26      965.76     19.24 o 
  -5   1   3     1126.54      988.90     19.65 o 
  -4   1   3     5041.68     5181.19    108.62 o 
  -3   1   3      517.26      447.31     11.03 o 
  -2   1   3    34091.61    34317.19    995.17 o 
  -1   1   3    28557.27    28626.84    607.49 o 
   0   1   3      702.82      821.62     14.91 o 
   1   1   3      382.26      344.87      8.06 o 
   2   1   3     4206.80     4162.67    102.99 o 
   3   1   3     6097.42     6132.59    145.84 o 
   4   1   3     2067.39     1967.60     50.83 o 
   5   1   3      724.59      625.16     14.84 o 
   6   1   3     2599.54     2688.74     66.99 o 
   7   1   3     1872.08     1903.21     48.98 o 
   8   1   3     1362.07     1421.64     68.30 o 
   9   1   3     1095.79     1169.95     41.90 o 
  10   1   3     1063.13     1140.36     51.45 o 
  11   1   3     1172.76     1271.69     88.11 o 
  12   1   3      497.43      539.25     41.53 o 
  13   1   3      370.75      440.65     60.03 o 
  14   1   3      221.01      215.68     49.42 o 
  15   1   3      165.10      103.81     42.12 o 
 -16   2   3        1.41       -2.76     25.98 o 
 -15   2   3       55.64       77.16     36.81 o 
 -14   2   3        8.44        2.65     19.90 o 
 -13   2   3        0.99       20.89     22.88 o 
 -12   2   3        7.19       -3.87     16.69 o 
 -11   2   3        0.25        2.57     11.19 o 
 -10   2   3      530.77      509.79     18.86 o 
  -9   2   3      563.11      580.28     22.08 o 
  -8   2   3      206.62      212.99     11.57 o 
  -7   2   3        0.59       -3.78      3.78 o 
  -6   2   3      284.31      315.56     10.60 o 
  -5   2   3      196.62      199.05     10.26 o 
  -4   2   3      353.59      380.79     11.51 o 
  -3   2   3      678.67      728.56     24.05 o 
  -2   2   3     1056.33     1200.57     41.90 o 
  -1   2   3       13.95       14.04      2.35 o 
   0   2   3      703.94      720.47     21.46 o 
   1   2   3        6.29        7.00      2.00 o 
   2   2   3        9.11        7.01      2.78 o 
   3   2   3     1585.75     1780.52     60.24 o 
   4   2   3      646.73      718.51     24.28 o 
   5   2   3       47.37       47.37      7.64 o 
   6   2   3      378.74      423.00     15.13 o 
   7   2   3       38.19       40.76      7.72 o 
   8   2   3       16.60       14.61      7.32 o 
   9   2   3       66.35       54.33     14.51 o 
  10   2   3      174.92      176.66     37.37 o 
  11   2   3       11.50       13.16     20.78 o 
  12   2   3       27.34       -1.66     22.11 o 
  13   2   3       37.34       24.87     26.53 o 
  14   2   3        7.19       11.28     25.21 o 
 -15   3   3      686.35      674.14     76.17 o 
 -14   3   3      478.40      483.77     64.01 o 
 -13   3   3      358.49      342.72     37.33 o 
 -12   3   3      576.82      574.89     42.01 o 
 -11   3   3      994.38     1017.07     42.50 o 
 -10   3   3     1445.06     1437.74     34.00 o 
  -9   3   3     1508.60     1525.20     33.90 o 
  -8   3   3     1131.12     1077.37     32.82 o 
  -7   3   3      747.93      734.65     20.03 o 
  -6   3   3     2357.30     2362.00     56.41 o 
  -5   3   3     4280.67     4298.44    122.79 o 
  -4   3   3     2000.02     2028.39     53.62 o 
  -3   3   3     2812.67     2729.80     92.18 o 
  -2   3   3     4646.42     4576.21    114.67 o 
  -1   3   3     4590.09     4473.82    114.77 o 
   0   3   3     3793.29     3422.80    162.17 o 
   1   3   3     1577.17     1448.23     40.66 o 
   2   3   3     2853.72     2817.76     98.99 o 
   3   3   3     4293.10     4471.80    124.45 o 
   4   3   3     2942.10     2909.23     82.28 o 
   5   3   3     2678.57     2721.15    119.43 o 
   6   3   3     1037.09     1003.09     27.09 o 
   7   3   3      734.12      753.23     31.41 o 
   8   3   3     2276.04     2161.05     80.19 o 
   9   3   3     2010.86     1809.79     48.74 o 
  10   3   3     1107.10     1081.40     78.82 o 
  11   3   3      734.66      725.21     69.43 o 
  12   3   3      349.58      355.97     56.82 o 
  13   3   3      338.34      374.66     60.58 o 
 -14   4   3        1.35      -18.90     20.01 o 
 -13   4   3       53.49       34.52     18.91 o 
 -12   4   3        0.02      -10.71     10.71 o 
 -11   4   3       11.44        2.04      9.91 o 
 -10   4   3        9.02        7.58      7.85 o 
  -9   4   3        8.62        7.72      6.81 o 
  -8   4   3      174.40      168.81     12.25 o 
  -7   4   3       79.22       78.76      8.73 o 
  -6   4   3      417.08      416.02     15.19 o 
  -5   4   3        0.03       -4.11      4.11 o 
  -4   4   3       30.81       27.94      4.26 o 
  -3   4   3        4.86        5.89      5.41 o 
  -2   4   3       97.94       94.31     11.09 o 
  -1   4   3      130.22      123.70     12.01 o 
   0   4   3      218.99      224.88     15.52 o 
   1   4   3       17.19       21.68      4.35 o 
   2   4   3      347.32      385.41     10.98 o 
   3   4   3        4.84        4.03      3.57 o 
   4   4   3       91.29      101.27      7.95 o 
   5   4   3        4.55        4.81      4.74 o 
   6   4   3      202.14      206.26     12.85 o 
   7   4   3        1.01       -0.07      6.85 o 
   8   4   3        4.60        1.99      7.58 o 
   9   4   3       38.38       37.08     12.56 o 
  10   4   3        4.11       12.71     19.01 o 
  11   4   3       11.32       31.29     26.31 o 
  12   4   3        1.97       -0.66     20.01 o 
 -12   5   3      429.12      435.86     40.99 o 
 -11   5   3      663.01      680.69     53.17 o 
 -10   5   3      229.41      254.15     16.83 o 
  -9   5   3      411.51      415.96     18.73 o 
  -8   5   3     1075.27     1062.25     26.19 o 
  -7   5   3      495.92      506.85     17.37 o 
  -6   5   3      849.73      858.85     19.85 o 
  -5   5   3      690.77      712.83     22.17 o 
  -4   5   3      513.56      531.33     30.05 o 
  -3   5   3     2272.92     2252.14    117.26 o 
  -2   5   3     1018.23      980.61     31.24 o 
  -1   5   3      471.85      419.79     21.11 o 
   0   5   3      601.52      539.99     24.23 o 
   1   5   3      355.83      350.86     14.64 o 
   2   5   3     2198.82     2217.04     68.38 o 
   3   5   3     2435.92     2577.54     68.22 o 
   4   5   3      374.94      373.11     13.34 o 
   5   5   3      184.84      195.11     11.38 o 
   6   5   3      746.27      770.27     27.03 o 
   7   5   3      962.37      968.36     28.78 o 
   8   5   3      462.79      450.16     22.15 o 
   9   5   3      407.30      403.33     27.84 o 
  10   5   3      308.38      320.15     51.74 o 
  11   5   3      206.14      220.11     48.31 o 
 -10   6   3       10.78        6.35      9.91 o 
  -9   6   3        3.53       -3.54      7.81 o 
  -8   6   3       15.65        9.56      7.74 o 
  -7   6   3        8.31        1.07      6.28 o 
  -6   6   3        2.61       -5.20      5.57 o 
  -5   6   3       16.62       14.81      6.82 o 
  -4   6   3       21.54       13.34      8.51 o 
  -3   6   3       12.62       12.27      7.36 o 
  -2   6   3       54.95       29.22     11.21 o 
  -1   6   3       97.06      110.06     14.32 o 
   0   6   3       10.80        6.09      8.30 o 
   1   6   3       23.32       20.64      6.60 o 
   2   6   3        1.30        1.17      4.98 o 
   3   6   3        3.02        0.39      5.11 o 
   4   6   3       47.41       47.26      8.25 o 
   5   6   3       53.91       57.65      8.55 o 
   6   6   3        0.29       -3.54      5.92 o 
   7   6   3        5.17        4.92      8.09 o 
   8   6   3        5.01        4.46      9.12 o 
  -6   7   3      371.56      378.09     22.75 o 
  -5   7   3      395.02      405.66     22.80 o 
  -4   7   3      126.09      114.64     12.25 o 
  -3   7   3       99.74      101.68     12.70 o 
  -2   7   3      203.78      196.41     21.85 o 
  -1   7   3      481.89      476.10     39.47 o 
   0   7   3      215.57      175.38     21.34 o 
   1   7   3       72.81       61.35     12.24 o 
   2   7   3      291.65      298.54     14.44 o 
   3   7   3      309.62      326.76     16.42 o 
   4   7   3      200.53      218.58     15.64 o 
   5   7   3      164.75      159.95     13.65 o 
 -16   0   4      650.75      729.63     76.61 o 
 -15   0   4      289.83      300.48     52.18 o 
 -14   0   4     1148.68     1181.56     85.79 o 
 -13   0   4      291.15      387.37     50.96 o 
 -12   0   4      116.46      136.75     33.39 o 
 -11   0   4     3511.44     3339.95    119.39 o 
 -10   0   4     1105.97     1123.00     40.89 o 
  -9   0   4      325.60      309.48     16.68 o 
  -8   0   4     4043.44     4317.27     99.94 o 
  -7   0   4     5622.86     5539.69    476.68 o 
  -6   0   4     4424.82     3142.64    787.37 o 
  -5   0   4      144.54      108.12     16.23 o 
  -4   0   4      481.13      396.31     83.74 o 
  -3   0   4     2147.12     1936.69     77.53 o 
  -2   0   4      263.91      257.60     70.38 o 
  -1   0   4    10261.05     9236.10    386.21 o 
   0   0   4     6158.73     6219.53    680.55 o 
   1   0   4     3797.94     3615.14    243.85 o 
   2   0   4     5072.42     4990.81    202.42 o 
   3   0   4      384.81      344.09     16.61 o 
   4   0   4     4455.84     4038.84    265.19 o 
   5   0   4     3418.20     2705.72    649.06 o 
   6   0   4     1443.39     1055.67    242.29 o 
   7   0   4     1677.32     1632.32     59.24 o 
   8   0   4        3.59        1.62      7.85 o 
   9   0   4       30.67       22.99     20.45 o 
  10   0   4     1262.62     1333.35     81.81 o 
  11   0   4     1712.77     1737.63     97.06 o 
  12   0   4      831.07      752.52     69.98 o 
  13   0   4      420.37      432.58     58.70 o 
  14   0   4      604.17      469.40     64.89 o 
 -16   1   4       52.80       64.67     36.37 o 
 -15   1   4       59.60       49.08     31.40 o 
 -14   1   4        0.65       -6.38     13.83 o 
 -13   1   4       36.91       33.37     17.08 o 
 -12   1   4      197.22      173.97     25.51 o 
 -11   1   4      154.88      127.31     17.59 o 
 -10   1   4       89.40       82.83     10.72 o 
  -9   1   4        1.31        1.55      5.57 o 
  -8   1   4       31.16       44.87      7.56 o 
  -7   1   4      130.77      117.30      8.00 o 
  -6   1   4      494.08      533.52     13.67 o 
  -5   1   4      130.78      150.65      7.17 o 
  -4   1   4      570.23      645.84     18.67 o 
  -3   1   4      219.93      249.45      7.28 o 
  -2   1   4    12232.57    12938.93    308.26 o 
  -1   1   4     1243.05     1290.06     25.82 o 
   0   1   4     9454.58    10287.36    211.91 o 
   1   1   4      210.73      227.44      7.76 o 
   2   1   4      275.87      277.46      8.62 o 
   3   1   4      483.49      572.08     16.35 o 
   4   1   4     1219.75     1483.32     52.74 o 
   5   1   4      196.98      230.37     10.48 o 
   6   1   4       37.14       45.84      7.33 o 
   7   1   4        4.65        1.21      5.38 o 
   8   1   4       14.63       12.48      7.26 o 
   9   1   4       16.19       17.19     12.83 o 
  10   1   4      201.48      200.07     28.30 o 
  11   1   4        3.64       -3.43     13.03 o 
  12   1   4       15.89        4.53     22.88 o 
  13   1   4       16.73       -5.42     22.11 o 
  14   1   4        1.93        2.10     24.10 o 
 -16   2   4      337.57      355.86     61.80 o 
 -15   2   4      532.30      533.63     68.32 o 
 -14   2   4      465.85      454.25     59.37 o 
 -13   2   4      361.57      419.87     54.83 o 
 -12   2   4     1354.56     1328.17     59.77 o 
 -11   2   4     3648.07     3553.24     90.99 o 
 -10   2   4     1442.90     1406.78     31.33 o 
  -9   2   4      814.45      850.39     32.79 o 
  -8   2   4     2063.54     2089.41     61.02 o 
  -7   2   4     2033.55     2029.10     75.79 o 
  -6   2   4     3781.01     4132.82    175.90 o 
  -5   2   4     3039.28     3027.34    113.32 o 
  -4   2   4     1272.49     1169.74     37.56 o 
  -3   2   4     3178.08     3059.73    108.61 o 
  -2   2   4     5857.73     5990.75    211.52 o 
  -1   2   4     8952.67     9465.63    282.96 o 
   0   2   4     5366.50     5426.77    145.63 o 
   1   2   4     5100.23     5289.27    213.97 o 
   2   2   4     4652.91     4566.60    149.53 o 
   3   2   4     2676.71     2665.53     85.33 o 
   4   2   4     1733.99     1702.99     59.07 o 
   5   2   4     1008.97     1043.47     37.43 o 
   6   2   4     2935.62     3052.74     93.58 o 
   7   2   4     3573.08     3642.83    115.72 o 
   8   2   4      763.38      775.75     28.50 o 
   9   2   4      630.36      751.85     63.35 o 
  10   2   4     1480.83     1599.78     94.74 o 
  11   2   4     1071.55     1057.64     82.69 o 
  12   2   4      610.33      609.80     68.43 o 
  13   2   4      443.67      330.66     58.26 o 
  14   2   4      271.79      267.97     57.49 o 
 -15   3   4        6.85      -19.01     19.01 o 
 -14   3   4       10.54        9.07     23.55 o 
 -13   3   4       18.67       -5.17     12.93 o 
 -12   3   4       30.59       20.94     14.38 o 
 -11   3   4        1.18       -8.15      8.31 o 
 -10   3   4       37.88       37.64      9.86 o 
  -9   3   4      373.89      358.88     17.42 o 
  -8   3   4       73.47       74.44      9.21 o 
  -7   3   4        6.64        4.65      6.43 o 
  -6   3   4        6.55        7.11      5.96 o 
  -5   3   4      126.43      144.37     10.18 o 
  -4   3   4       13.31        5.83      3.61 o 
  -3   3   4        3.25        1.53      3.39 o 
  -2   3   4        1.14        0.20      2.85 o 
  -1   3   4      287.78      325.29      8.25 o 
   0   3   4        1.55        5.88      2.95 o 
   1   3   4      196.28      212.32      9.06 o 
   2   3   4      412.57      414.91     12.08 o 
   3   3   4      428.50      416.62     12.74 o 
   4   3   4      144.21      128.81     10.59 o 
   5   3   4      143.98      130.79     11.58 o 
   6   3   4      102.26       88.54     11.29 o 
   7   3   4      499.47      482.94     22.11 o 
   8   3   4      501.48      467.77     23.24 o 
   9   3   4      174.01      146.63     25.41 o 
  10   3   4       30.78        9.62     21.78 o 
  11   3   4        3.24       -4.53     18.79 o 
  12   3   4       18.15       -1.88     20.23 o 
  13   3   4       12.12       12.05     26.20 o 
 -14   4   4      238.43      288.45     64.67 o 
 -13   4   4      283.68      279.37     35.22 o 
 -12   4   4      446.45      482.38     39.68 o 
 -11   4   4      942.84      946.13     37.04 o 
 -10   4   4     1543.45     1556.97     39.61 o 
  -9   4   4      345.57      353.31     19.19 o 
  -8   4   4      503.65      511.96     20.68 o 
  -7   4   4     2384.61     2363.20     47.32 o 
  -6   4   4     2092.99     2083.09     53.12 o 
  -5   4   4     3181.66     3219.84    111.99 o 
  -4   4   4     2430.35     2458.56     82.42 o 
  -3   4   4      647.22      643.19     22.73 o 
  -2   4   4     1436.84     1462.29     63.03 o 
  -1   4   4     1780.19     1811.25     48.26 o 
   0   4   4     1738.85     1694.57     50.97 o 
   1   4   4     1689.96     1714.10     55.92 o 
   2   4   4     3710.02     3878.06    123.30 o 
   3   4   4     3734.44     3822.98     96.59 o 
   4   4   4      589.57      599.50     19.06 o 
   5   4   4      793.73      745.84     27.81 o 
   6   4   4     1832.67     1770.10     84.32 o 
   7   4   4     1175.74     1151.94     47.82 o 
   8   4   4      688.45      699.76     28.46 o 
   9   4   4      448.58      403.53     37.64 o 
  10   4   4      581.09      528.43     60.47 o 
  11   4   4      532.05      478.79     63.12 o 
  12   4   4      337.90      392.12     62.24 o 
 -12   5   4        0.07      -11.77     12.48 o 
 -11   5   4        6.29       12.39     12.09 o 
 -10   5   4      169.17      165.70     15.41 o 
  -9   5   4       29.52       20.19      8.42 o 
  -8   5   4        8.13        8.31      7.00 o 
  -7   5   4        0.13       -4.44      5.29 o 
  -6   5   4        6.34        4.63      5.85 o 
  -5   5   4        8.72        6.34      5.28 o 
  -4   5   4        8.35        8.05      5.75 o 
  -3   5   4       59.28       61.06      7.37 o 
  -2   5   4        4.67        5.01      4.23 o 
  -1   5   4        1.08       -3.08      3.14 o 
   0   5   4       17.62       13.61      4.04 o 
   1   5   4       65.46       65.58      6.89 o 
   2   5   4       84.57       79.96      7.67 o 
   3   5   4        1.74       -3.91      4.11 o 
   4   5   4       71.38       63.66      8.34 o 
   5   5   4        9.64        7.27      6.60 o 
   6   5   4        1.64        4.24      6.70 o 
   7   5   4        8.26        6.07      7.73 o 
   8   5   4        0.59        3.62      8.91 o 
   9   5   4       22.52       20.37     13.79 o 
  10   5   4        4.73        4.31     21.34 o 
 -10   6   4      306.99      294.49     22.05 o 
  -9   6   4      251.61      262.96     17.98 o 
  -8   6   4       59.33       65.26     10.89 o 
  -7   6   4      481.91      482.49     19.55 o 
  -6   6   4      409.81      426.60     17.23 o 
  -5   6   4      191.06      217.37     15.41 o 
  -4   6   4      641.53      649.48     25.75 o 
  -3   6   4      828.84      830.07     31.59 o 
  -2   6   4      420.75      426.22     19.55 o 
  -1   6   4      192.59      191.23     13.20 o 
   0   6   4      565.21      551.59     16.83 o 
   1   6   4      447.95      469.27     26.66 o 
   2   6   4      283.86      313.70     13.32 o 
   3   6   4      548.78      580.02     18.85 o 
   4   6   4      107.61      108.11      9.67 o 
   5   6   4       58.77       78.81     10.85 o 
   6   6   4      611.54      628.45     24.45 o 
   7   6   4      638.13      655.89     26.79 o 
   8   6   4      171.78      177.04     21.40 o 
  -6   7   4       20.85       10.97      9.56 o 
  -5   7   4       30.73       21.39      9.74 o 
  -4   7   4       33.38       33.80     11.05 o 
  -3   7   4        8.47        1.97      8.09 o 
  -2   7   4        1.49        4.48      7.72 o 
  -1   7   4       33.18       30.27      8.75 o 
   0   7   4        3.46       -2.93     10.93 o 
   1   7   4        6.79        0.34      5.77 o 
   2   7   4        7.12       12.87      7.19 o 
   3   7   4        1.45       -0.62      7.12 o 
   4   7   4        1.10       -4.97      7.00 o 
 -17   1   5      383.81      366.03     64.56 o 
 -16   1   5      409.81      319.16     57.82 o 
 -15   1   5      742.34      650.81     70.97 o 
 -14   1   5      621.84      616.55     44.92 o 
 -13   1   5      456.53      514.31     53.40 o 
 -12   1   5      490.71      570.85     32.51 o 
 -11   1   5      542.43      543.13     30.11 o 
 -10   1   5     1202.46     1168.65     33.26 o 
  -9   1   5     1592.60     1532.90     31.16 o 
  -8   1   5     2876.09     2962.11     69.70 o 
  -7   1   5     3622.41     3677.23     81.06 o 
  -6   1   5     1616.60     1591.99     30.26 o 
  -5   1   5     1875.90     1863.99     38.89 o 
  -4   1   5      897.04      800.30     21.77 o 
  -3   1   5     4273.35     4342.30    104.06 o 
  -2   1   5     8482.18     8153.71    178.96 o 
  -1   1   5      221.57      199.16      7.11 o 
   0   1   5     1463.36     1375.43     31.45 o 
   1   1   5     4808.81     4662.85     99.08 o 
   2   1   5     1625.13     1448.36     49.35 o 
   3   1   5     1751.96     1712.32     63.57 o 
   4   1   5     4592.77     4611.72    133.39 o 
   5   1   5     2802.92     2919.30    111.13 o 
   6   1   5     2347.40     2430.58     47.68 o 
   7   1   5     2507.01     2523.83     88.83 o 
   8   1   5      237.01      276.81     27.24 o 
   9   1   5      111.57      137.55     22.57 o 
  10   1   5     1884.03     2009.79     71.33 o 
  11   1   5     1156.42     1144.86     57.28 o 
  12   1   5      362.22      380.51     57.15 o 
  13   1   5      311.56      262.67     52.29 o 
  14   1   5      294.22      280.02     56.16 o 
 -16   2   5        4.79      -21.78     21.78 o 
 -15   2   5       72.76       77.27     35.27 o 
 -14   2   5       12.65       20.01     22.44 o 
 -13   2   5       11.38        2.81     12.36 o 
 -12   2   5      112.27      114.13     26.26 o 
 -11   2   5       12.96        7.50     12.77 o 
 -10   2   5       62.00       54.05      9.50 o 
  -9   2   5      156.35      155.62     11.99 o 
  -8   2   5        1.06       -0.41      4.93 o 
  -7   2   5      261.27      291.45     18.93 o 
  -6   2   5       57.96       77.12      8.30 o 
  -5   2   5       19.76       31.06      5.24 o 
  -4   2   5      598.41      747.90     39.42 o 
  -3   2   5      414.56      457.26     23.98 o 
  -2   2   5     1075.82     1248.33     46.75 o 
  -1   2   5        2.76        3.58      3.10 o 
   0   2   5      426.16      432.96     20.16 o 
   1   2   5     1138.84     1242.46     37.38 o 
   2   2   5       17.93       18.75      4.58 o 
   3   2   5       73.74       83.82      7.38 o 
   4   2   5        0.32       -0.87      3.14 o 
   5   2   5       78.95       97.90      8.98 o 
   6   2   5      100.17      119.33     10.56 o 
   7   2   5       31.61       29.56      8.24 o 
   8   2   5      159.09      129.97     19.03 o 
   9   2   5       11.87        8.29     19.13 o 
  10   2   5        0.96        3.10     17.91 o 
  11   2   5       92.38      106.24     35.93 o 
  12   2   5        0.30       -5.20     21.12 o 
  13   2   5      156.77      129.12     43.34 o 
 -15   3   5      631.05      680.55     76.17 o 
 -14   3   5      548.67      530.92     45.92 o 
 -13   3   5      400.88      390.61     38.93 o 
 -12   3   5      922.36      848.63     49.67 o 
 -11   3   5     2071.23     1991.07     51.23 o 
 -10   3   5     1681.46     1629.22     39.30 o 
  -9   3   5      311.70      330.04     18.50 o 
  -8   3   5     1317.82     1229.67     33.56 o 
  -7   3   5     5321.81     5317.53    154.57 o 
  -6   3   5     2876.72     2857.52     59.01 o 
  -5   3   5     1375.79     1348.46     37.02 o 
  -4   3   5     3010.89     3027.06     99.32 o 
  -3   3   5     4478.37     4641.27    183.60 o 
  -2   3   5     3203.78     3286.93    118.23 o 
  -1   3   5     2118.31     2199.72     69.48 o 
   0   3   5     3376.90     3363.95    113.82 o 
   1   3   5     2588.40     2702.31    123.55 o 
   2   3   5     2149.54     2050.83     56.39 o 
   3   3   5     3721.94     3661.67    121.51 o 
   4   3   5     2011.78     1941.62     72.19 o 
   5   3   5     1336.59     1251.28     56.54 o 
   6   3   5     1672.11     1734.50     60.81 o 
   7   3   5      921.93      899.08     34.79 o 
   8   3   5     1092.16     1027.13     43.09 o 
   9   3   5     1046.41     1111.58     80.04 o 
  10   3   5      619.15      516.93     60.58 o 
  11   3   5      498.99      463.65     62.24 o 
  12   3   5      212.48      205.29     48.97 o 
  13   3   5      312.21      276.60     56.82 o 
 -14   4   5       16.75       15.39     16.78 o 
 -13   4   5        4.39        6.18     15.02 o 
 -12   4   5        3.54       -1.21     11.80 o 
 -11   4   5        0.71       -6.74      8.60 o 
 -10   4   5        0.55       -7.08      7.08 o 
  -9   4   5        9.73        8.17      7.13 o 
  -8   4   5       92.64      100.54     11.44 o 
  -7   4   5       33.69       35.15      8.24 o 
  -6   4   5      272.21      269.14     14.53 o 
  -5   4   5        6.16        6.01      5.31 o 
  -4   4   5      147.70      153.94     11.62 o 
  -3   4   5      198.75      187.82     11.78 o 
  -2   4   5        1.78        0.94      4.35 o 
  -1   4   5        6.93        9.51      4.25 o 
   0   4   5       37.02       37.51      5.93 o 
   1   4   5      179.61      187.52      9.26 o 
   2   4   5      156.77      172.32     13.76 o 
   3   4   5       11.82        4.72      5.56 o 
   4   4   5       99.05       93.10      9.86 o 
   5   4   5        1.38        3.72      5.91 o 
   6   4   5       43.16       42.20      9.80 o 
   7   4   5       28.39       17.38      8.92 o 
   8   4   5        3.35       -4.65      9.94 o 
   9   4   5        4.00       -5.53     17.69 o 
  10   4   5       20.31       15.59     22.00 o 
  11   4   5       25.65       -0.44     20.45 o 
 -13   5   5      494.12      542.46     46.55 o 
 -12   5   5      528.52      526.46     43.57 o 
 -11   5   5      347.85      352.84     30.88 o 
 -10   5   5      300.92      308.73     19.36 o 
  -9   5   5      545.99      571.90     23.15 o 
  -8   5   5      539.50      548.70     21.16 o 
  -7   5   5      785.48      797.46     25.46 o 
  -6   5   5      911.61      917.65     30.20 o 
  -5   5   5      185.16      218.64     12.73 o 
  -4   5   5      994.44     1046.35     46.40 o 
  -3   5   5     2452.65     2507.91    113.39 o 
  -2   5   5      561.74      575.58     32.13 o 
  -1   5   5      231.85      232.04     12.43 o 
   0   5   5      956.17      960.71     37.41 o 
   1   5   5     1576.51     1668.38     48.87 o 
   2   5   5     1015.93      979.47     33.62 o 
   3   5   5      460.30      440.16     17.55 o 
   4   5   5      295.00      302.52     15.70 o 
   5   5   5      566.46      547.74     28.50 o 
   6   5   5      647.67      662.24     24.54 o 
   7   5   5      344.10      341.98     20.21 o 
   8   5   5      420.04      411.94     37.53 o 
   9   5   5      290.26      283.92     56.66 o 
  10   5   5      292.13      291.19     53.51 o 
 -10   6   5        4.42        2.95      8.89 o 
  -9   6   5       20.66       16.25      9.10 o 
  -8   6   5       16.79       20.88      8.45 o 
  -7   6   5        0.90        4.49      6.85 o 
  -6   6   5        0.38        1.23      6.55 o 
  -5   6   5        8.39        9.82      6.54 o 
  -4   6   5        4.42       -0.37      6.61 o 
  -3   6   5        4.10        0.87      6.24 o 
  -2   6   5        2.48        1.07      5.88 o 
  -1   6   5        3.76        6.44      6.08 o 
   0   6   5        8.42        9.01      5.69 o 
   1   6   5        0.98       -0.80      5.51 o 
   2   6   5        4.54       -1.02      5.39 o 
   3   6   5       10.08        7.87      6.65 o 
   4   6   5       74.15       78.29     10.64 o 
   5   6   5       36.05       28.82      8.73 o 
   6   6   5       72.84       52.94     11.34 o 
   7   6   5        0.24        5.65      9.93 o 
  -6   7   5      246.38      231.91     19.46 o 
  -5   7   5       41.32       40.33     13.82 o 
  -4   7   5      114.17      117.07     16.06 o 
  -3   7   5      307.40      301.09     21.14 o 
  -2   7   5      288.50      283.14     24.23 o 
  -1   7   5      500.95      496.76     24.80 o 
   0   7   5      127.17      122.96     15.62 o 
   1   7   5       33.85       29.00      8.08 o 
   2   7   5      257.06      264.96     24.58 o 
   3   7   5      211.06      220.00     14.67 o 
 -17   0   6      216.57      208.61     51.96 o 
 -16   0   6      529.87      563.03     68.21 o 
 -15   0   6      952.12      923.43     79.49 o 
 -14   0   6      807.98      796.41     71.31 o 
 -13   0   6        4.59       12.60     19.57 o 
 -12   0   6      440.50      443.09     49.42 o 
 -11   0   6     3009.39     3027.32     80.94 o 
 -10   0   6      615.93      590.04     30.44 o 
  -9   0   6     2170.00     2244.54     46.63 o 
  -8   0   6     2931.97     2865.69     57.02 o 
  -7   0   6        5.88        4.35      5.58 o 
  -6   0   6     2394.12     2355.86     64.24 o 
  -5   0   6     3236.30     3212.68     87.77 o 
  -4   0   6     2127.96     2034.33     53.32 o 
  -3   0   6     9646.99     9357.01    305.01 o 
  -2   0   6     3923.25     3751.80    157.54 o 
  -1   0   6     1369.54     1338.91     66.06 o 
   0   0   6     4528.34     4423.91    193.49 o 
   1   0   6     6444.18     6474.70    370.46 o 
   2   0   6     3023.23     3034.09    175.65 o 
   3   0   6      146.35       92.20     12.55 o 
   4   0   6     1795.79     1410.99    286.15 o 
   5   0   6     5460.03     4242.16    965.99 o 
   6   0   6     1686.26     1490.03    212.15 o 
   7   0   6      656.25      756.50     57.49 o 
   8   0   6     1884.15     1918.27     92.42 o 
   9   0   6     2344.71     2381.26    107.68 o 
  10   0   6     1036.53     1120.65     79.15 o 
  11   0   6      593.89      674.47     66.00 o 
  12   0   6      540.71      415.56     58.04 o 
 -17   1   6       28.05       42.89     35.16 o 
 -16   1   6        0.01        0.11     24.87 o 
 -15   1   6       14.83        8.40     24.54 o 
 -14   1   6        7.45       -0.18     14.22 o 
 -13   1   6       70.75       43.98     14.68 o 
 -12   1   6        4.66       -8.49      8.54 o 
 -11   1   6        2.10       12.32      9.78 o 
 -10   1   6       23.70       17.19      7.46 o 
  -9   1   6        1.93        1.06      5.50 o 
  -8   1   6       81.11       78.07      8.86 o 
  -7   1   6       49.90       46.19      6.59 o 
  -6   1   6        8.07        0.51      3.66 o 
  -5   1   6      560.12      575.52     13.37 o 
  -4   1   6      312.67      329.75     12.74 o 
  -3   1   6        5.90        1.89      2.67 o 
  -2   1   6      469.46      481.74     13.41 o 
  -1   1   6     1633.23     1820.21     38.29 o 
   0   1   6      170.58      185.75      6.82 o 
   1   1   6       14.45       12.54      3.74 o 
   2   1   6       30.19       40.42      5.65 o 
   3   1   6       98.86      108.54      8.12 o 
   4   1   6      359.70      358.38     15.10 o 
   5   1   6      622.14      732.16     31.45 o 
   6   1   6        7.30        6.31      6.63 o 
   7   1   6       46.36       63.51     12.54 o 
   8   1   6      330.60      348.65     30.53 o 
   9   1   6       34.69       10.10     13.57 o 
  10   1   6       19.37       22.96     16.04 o 
  11   1   6        0.72       -7.52     20.34 o 
  12   1   6        0.84       -5.42     22.22 o 
  13   1   6        0.09      -11.61     20.89 o 
 -16   2   6     1018.47     1028.67     93.53 o 
 -15   2   6      432.47      411.69     60.25 o 
 -14   2   6      486.45      415.77     40.89 o 
 -13   2   6     1334.11     1339.63     63.70 o 
 -12   2   6     1462.95     1414.81     62.18 o 
 -11   2   6      539.40      544.71     38.57 o 
 -10   2   6      535.24      560.00     25.73 o 
  -9   2   6     2148.17     2147.22     44.70 o 
  -8   2   6     1404.86     1478.18     64.64 o 
  -7   2   6     1930.65     1880.86     63.14 o 
  -6   2   6     4545.57     4674.26    176.53 o 
  -5   2   6     1512.95     1493.42     56.99 o 
  -4   2   6     5390.80     5311.75    187.54 o 
  -3   2   6    13131.64    13640.93    403.35 o 
  -2   2   6     2236.58     1544.41    337.85 o 
  -1   2   6        7.80       22.03      7.46 o 
   0   2   6     1615.87     1535.63     52.08 o 
   1   2   6     6349.03     6350.68    199.51 o 
   2   2   6     2684.49     2645.07     87.50 o 
   3   2   6     1395.39     1365.06     45.94 o 
   4   2   6     1536.54     1629.31     42.52 o 
   5   2   6     1335.89     1327.77     49.76 o 
   6   2   6     3277.84     3331.06    118.74 o 
   7   2   6     2593.49     2383.87    112.02 o 
   8   2   6      596.40      683.64     60.36 o 
   9   2   6      498.16      465.20     54.83 o 
  10   2   6      410.49      344.70     52.62 o 
  11   2   6      408.43      380.74     57.15 o 
  12   2   6      509.75      551.65     68.32 o 
  13   2   6      332.14      344.25     61.58 o 
 -15   3   6        4.19      -11.45     15.47 o 
 -14   3   6        1.02        2.70     19.79 o 
 -13   3   6        0.43       -4.52     12.84 o 
 -12   3   6        7.63       12.80     14.08 o 
 -11   3   6       40.02       33.46     15.97 o 
 -10   3   6      152.92      130.00     14.46 o 
  -9   3   6       11.37       13.69      7.32 o 
  -8   3   6      815.58      793.77     28.11 o 
  -7   3   6      263.80      280.61     17.24 o 
  -6   3   6       54.62       45.16      8.73 o 
  -5   3   6        5.57       10.57      5.15 o 
  -4   3   6      110.31      120.19      9.12 o 
  -3   3   6        2.37        0.87      3.90 o 
  -2   3   6        8.19       16.55      4.59 o 
  -1   3   6        0.87        0.31      3.58 o 
   0   3   6       15.85       14.19      4.45 o 
   1   3   6       51.20       52.94      7.37 o 
   2   3   6      127.62      138.18     10.00 o 
   3   3   6       48.74       40.04      7.37 o 
   4   3   6      474.17      496.82     20.03 o 
   5   3   6       21.59       17.19      7.90 o 
   6   3   6       65.47       58.39     11.18 o 
   7   3   6      236.19      245.55     20.79 o 
   8   3   6        1.50        0.49     11.76 o 
   9   3   6      121.07       69.32     31.18 o 
  10   3   6       19.00       14.81     22.00 o 
  11   3   6        0.25       -1.66     20.78 o 
  12   3   6        1.29       -0.44     21.56 o 
 -14   4   6      224.40      200.49     33.36 o 
 -13   4   6      590.36      591.37     46.54 o 
 -12   4   6      927.41      940.77     53.62 o 
 -11   4   6      975.48      897.19     41.53 o 
 -10   4   6     1348.85     1310.60     36.95 o 
  -9   4   6      764.51      786.10     27.27 o 
  -8   4   6      605.07      591.85     23.25 o 
  -7   4   6     1346.45     1387.12     32.13 o 
  -6   4   6     1012.38     1001.30     25.92 o 
  -5   4   6     1991.89     1953.34     46.38 o 
  -4   4   6     1757.43     1754.76     63.67 o 
  -3   4   6      369.39      371.38     16.60 o 
  -2   4   6     1469.76     1445.77     56.19 o 
  -1   4   6     1528.34     1488.10     55.02 o 
   0   4   6     1077.00     1039.05     46.75 o 
   1   4   6     3601.05     3514.35    127.46 o 
   2   4   6     2027.08     2033.18     79.41 o 
   3   4   6      217.32      213.91     13.01 o 
   4   4   6      515.02      526.18     24.07 o 
   5   4   6      553.41      541.06     21.00 o 
   6   4   6      425.87      402.07     21.50 o 
   7   4   6      765.29      805.47     35.89 o 
   8   4   6      777.23      894.22     52.68 o 
   9   4   6      440.83      511.85     60.03 o 
  10   4   6      240.37      214.80     47.54 o 
  11   4   6      292.88      284.67     55.83 o 
 -13   5   6        2.08       -2.98     19.68 o 
 -12   5   6       75.82       63.39     18.61 o 
 -11   5   6        1.89       -6.43     10.03 o 
 -10   5   6        0.10       -0.92      7.26 o 
  -9   5   6       15.33        6.75      7.58 o 
  -8   5   6        0.00       -2.32      6.83 o 
  -7   5   6       22.12       13.84      7.70 o 
  -6   5   6       25.44       17.92      7.14 o 
  -5   5   6       30.08       22.78      6.84 o 
  -4   5   6       11.47        7.34      6.63 o 
  -3   5   6       64.48       56.05      9.04 o 
  -2   5   6       10.84        3.57      5.77 o 
  -1   5   6        8.61        6.40      5.81 o 
   0   5   6      184.55      167.15     11.62 o 
   1   5   6      134.35      143.52     11.27 o 
   2   5   6       33.49       30.42      7.26 o 
   3   5   6        3.24        3.93      5.91 o 
   4   5   6        5.82        5.35      6.62 o 
   5   5   6        1.45       -4.89      6.07 o 
   6   5   6        8.25       -4.15      7.00 o 
   7   5   6        6.16       11.02     10.08 o 
   8   5   6        4.63       12.72     13.29 o 
   9   5   6        7.36       14.25     18.71 o 
 -10   6   6      302.21      294.86     22.27 o 
  -9   6   6      122.36      149.21     15.06 o 
  -8   6   6      173.68      161.08     14.42 o 
  -7   6   6      518.47      554.26     23.60 o 
  -6   6   6      318.38      338.21     18.19 o 
  -5   6   6      510.11      516.93     33.45 o 
  -4   6   6      522.81      575.05     23.59 o 
  -3   6   6      264.92      294.02     20.55 o 
  -2   6   6      212.71      223.63     14.66 o 
  -1   6   6      204.02      191.07     18.57 o 
   0   6   6      458.17      464.65     33.78 o 
   1   6   6      590.02      622.69     26.82 o 
   2   6   6      467.00      481.99     18.66 o 
   3   6   6      174.73      206.69     14.30 o 
   4   6   6      189.39      197.67     17.87 o 
   5   6   6      691.78      731.60     31.21 o 
   6   6   6      350.81      360.45     23.17 o 
   7   6   6       77.43       70.09     16.06 o 
  -6   7   6       12.17       15.58     12.07 o 
  -5   7   6        5.46        4.64     10.86 o 
  -4   7   6       12.25       -0.66      9.74 o 
  -3   7   6        8.16        2.06      9.96 o 
  -2   7   6        9.51        5.63      9.98 o 
  -1   7   6       38.57       25.25     11.84 o 
   0   7   6       18.73       20.55     11.29 o 
   1   7   6        1.18       -6.87      8.36 o 
   2   7   6       11.83       13.33      8.10 o 
 -17   1   7      202.63      163.61     49.75 o 
 -16   1   7      363.26      288.87     55.28 o 
 -15   1   7      668.32      637.66     70.53 o 
 -14   1   7      291.31      305.98     28.42 o 
 -13   1   7     1626.39     1530.90     56.52 o 
 -12   1   7     1560.57     1510.60     67.27 o 
 -11   1   7      286.04      285.29     23.60 o 
 -10   1   7     1405.26     1371.99     34.86 o 
  -9   1   7     2975.44     2963.86     70.14 o 
  -8   1   7     4292.64     4547.55     71.12 o 
  -7   1   7     1866.34     1876.54     41.65 o 
  -6   1   7      274.98      224.72     11.49 o 
  -5   1   7     2020.46     1978.78     61.52 o 
  -4   1   7     2559.27     2285.90     51.61 o 
  -3   1   7     7349.03     7440.27    149.76 o 
  -2   1   7     9187.48     9162.67    267.82 o 
  -1   1   7     4801.07     4847.56    129.35 o 
   0   1   7     5617.35     5635.37    148.43 o 
   1   1   7     1389.56     1348.67     44.81 o 
   2   1   7     2299.70     2270.07     74.27 o 
   3   1   7     5116.69     5361.32    188.35 o 
   4   1   7     2456.45     2593.17     83.37 o 
   5   1   7     2533.18     2549.12     84.84 o 
   6   1   7     1449.96     1424.79     74.09 o 
   7   1   7      349.40      435.72     49.03 o 
   8   1   7      849.91      870.68     46.18 o 
   9   1   7     2269.09     2442.32    111.27 o 
  10   1   7     1641.64     1634.82    100.71 o 
  11   1   7      396.85      385.49     57.49 o 
  12   1   7      546.99      610.13     70.64 o 
  13   1   7      462.42      372.56     62.57 o 
 -16   2   7        3.24      -20.34     24.32 o 
 -15   2   7       37.65       24.10     18.28 o 
 -14   2   7      103.58      129.24     34.82 o 
 -13   2   7        2.81       -4.71     12.03 o 
 -12   2   7      168.45      156.77     26.29 o 
 -11   2   7       44.83       44.85     16.82 o 
 -10   2   7       80.07       58.88      9.71 o 
  -9   2   7       17.44       21.38      8.02 o 
  -8   2   7      247.64      236.11     14.64 o 
  -7   2   7      642.21      661.26     23.20 o 
  -6   2   7      251.24      230.10     14.57 o 
  -5   2   7      328.22      323.85     16.29 o 
  -4   2   7      312.54      303.63     11.53 o 
  -3   2   7        2.36        2.05      4.09 o 
  -2   2   7     4768.43     4842.25    149.30 o 
  -1   2   7      173.40      171.43      9.97 o 
   0   2   7        0.24        2.34      4.11 o 
   1   2   7      106.73      124.42      7.19 o 
   2   2   7      215.63      228.24     12.03 o 
   3   2   7      169.41      152.89      9.49 o 
   4   2   7        9.23        4.67      5.11 o 
   5   2   7        0.45       -1.62      5.59 o 
   6   2   7      593.25      551.53     24.41 o 
   7   2   7       41.38       32.46     16.39 o 
   8   2   7        0.65       -1.44     14.59 o 
   9   2   7        0.93        4.86     18.13 o 
  10   2   7        0.03      -15.37     18.13 o 
  11   2   7        7.00       -4.64     22.44 o 
  12   2   7       11.50       19.57     26.42 o 
 -15   3   7      391.99      377.50     43.20 o 
 -14   3   7      389.18      397.78     41.37 o 
 -13   3   7      804.19      719.73     49.49 o 
 -12   3   7     1682.50     1599.05     90.82 o 
 -11   3   7      700.51      700.97     80.87 o 
 -10   3   7      171.43      179.02     16.13 o 
  -9   3   7     1589.00     1552.28     42.67 o 
  -8   3   7     2578.50     2467.74     53.56 o 
  -7   3   7     1215.27     1204.34     32.83 o 
  -6   3   7     1251.38     1171.30     27.70 o 
  -5   3   7     1245.10     1243.65     26.98 o 
  -4   3   7     1221.35     1107.60     24.40 o 
  -3   3   7     2070.66     2052.70     38.77 o 
  -2   3   7     2465.42     2384.39     87.87 o 
  -1   3   7     1446.90     1380.97     73.53 o 
   0   3   7     1064.50     1059.63     40.85 o 
   1   3   7     2687.06     2624.38    103.88 o 
   2   3   7     1900.10     1861.31     49.54 o 
   3   3   7      178.47      167.76     12.06 o 
   4   3   7      877.87      909.97     28.91 o 
   5   3   7     1980.53     1893.94     60.35 o 
   6   3   7      449.19      463.59     23.01 o 
   7   3   7      163.64      183.35     26.89 o 
   8   3   7      665.88      660.43     64.45 o 
   9   3   7      822.43      909.72     77.94 o 
  10   3   7      337.14      302.58     52.95 o 
  11   3   7      180.68      172.13     46.76 o 
  12   3   7      212.42      201.75     50.96 o 
 -14   4   7       28.19       34.83     19.12 o 
 -13   4   7        4.96        8.18     15.03 o 
 -12   4   7        6.40       14.25     14.61 o 
 -11   4   7       30.31       16.49     14.86 o 
 -10   4   7        0.25       -3.09      7.27 o 
  -9   4   7        3.93        4.12      7.01 o 
  -8   4   7       43.22       36.26      9.03 o 
  -7   4   7       36.48       31.38      8.28 o 
  -6   4   7        0.51       -2.42      5.30 o 
  -5   4   7      155.14      161.52     11.95 o 
  -4   4   7       12.26       13.13      7.08 o 
  -3   4   7       76.12       88.10     10.39 o 
  -2   4   7        3.19        5.98      5.70 o 
  -1   4   7       20.98       16.24      6.88 o 
   0   4   7      265.56      248.31     13.87 o 
   1   4   7       16.43       20.01      6.84 o 
   2   4   7      779.88      743.50     30.50 o 
   3   4   7       92.22       88.02     10.31 o 
   4   4   7       22.18       33.36      8.28 o 
   5   4   7       72.57       66.42     10.86 o 
   6   4   7       23.38       14.76      9.90 o 
   7   4   7       22.64       15.08     14.45 o 
   8   4   7        5.92       26.31     22.88 o 
   9   4   7        1.08      -17.36     17.36 o 
  10   4   7       53.44       60.36     32.83 o 
 -12   5   7      302.35      288.59     30.37 o 
 -11   5   7      434.85      452.06     42.78 o 
 -10   5   7      169.73      183.92     16.33 o 
  -9   5   7      385.05      366.56     21.63 o 
  -8   5   7      688.57      703.37     26.75 o 
  -7   5   7      715.11      728.08     25.71 o 
  -6   5   7      682.56      729.13     32.30 o 
  -5   5   7      416.38      393.37     17.55 o 
  -4   5   7      968.70      970.03     42.78 o 
  -3   5   7      571.16      606.39     23.20 o 
  -2   5   7      244.07      255.05     15.28 o 
  -1   5   7      715.67      709.14     38.02 o 
   0   5   7      677.43      700.11     28.10 o 
   1   5   7      820.93      826.21     24.82 o 
   2   5   7      625.94      620.27     24.64 o 
   3   5   7      243.32      261.92     15.61 o 
   4   5   7      347.77      370.02     18.85 o 
   5   5   7      649.28      657.88     34.47 o 
   6   5   7      519.97      543.87     27.05 o 
   7   5   7      154.98      171.58     24.83 o 
   8   5   7      246.42      233.80     42.67 o 
   9   5   7      385.45      321.14     42.39 o 
 -10   6   7       38.31       40.80     12.69 o 
  -9   6   7       61.42       66.45     12.15 o 
  -8   6   7        4.75       -0.63      8.24 o 
  -7   6   7        4.58        0.05      7.38 o 
  -6   6   7        0.05       -3.05      6.72 o 
  -5   6   7       10.10       11.34      7.48 o 
  -4   6   7        1.14       -1.63      6.19 o 
  -3   6   7        3.76       -4.37      6.93 o 
  -2   6   7        0.58       -2.21      6.49 o 
  -1   6   7        0.08       -1.20      7.05 o 
   0   6   7       11.49       11.28      8.17 o 
   1   6   7       27.50       26.01      8.45 o 
   2   6   7        1.36        1.48      6.74 o 
   3   6   7        7.50        1.56      7.13 o 
   4   6   7        0.19       -1.48      7.53 o 
   5   6   7        5.71        1.44      9.10 o 
   6   6   7       12.74       15.01     11.97 o 
  -5   7   7      382.00      411.05     28.95 o 
  -4   7   7      245.53      212.61     21.84 o 
  -3   7   7       79.89       55.62     14.37 o 
  -2   7   7      288.30      298.27     34.60 o 
  -1   7   7      270.97      253.50     22.63 o 
   0   7   7      101.38       77.77     13.49 o 
   1   7   7      251.16      248.42     20.49 o 
 -17   0   8      502.03      462.21     66.88 o 
 -16   0   8      782.02      786.46     78.38 o 
 -15   0   8      797.95      797.51     75.06 o 
 -14   0   8      337.29      373.44     53.40 o 
 -13   0   8      297.15      337.84     48.09 o 
 -12   0   8     2300.54     2252.93     74.89 o 
 -11   0   8     1967.69     2015.88     67.77 o 
 -10   0   8     1764.01     1752.71     93.47 o 
  -9   0   8     3107.03     3102.71     55.65 o 
  -8   0   8     1239.52     1253.88     40.40 o 
  -7   0   8     3094.27     3033.08     79.63 o 
  -6   0   8     5212.23     5111.07    147.29 o 
  -5   0   8     2333.87     2355.36     84.67 o 
  -4   0   8     4953.71     4582.10    127.26 o 
  -3   0   8     6234.48     5990.94    182.94 o 
  -2   0   8     6829.85     6754.78    285.60 o 
  -1   0   8     4072.81     3928.31    156.74 o 
   0   0   8     4104.25     4044.63    157.52 o 
   1   0   8     2397.80     2307.56     92.96 o 
   2   0   8     1545.41     1513.44     85.67 o 
   3   0   8     7143.15     7141.39    343.70 o 
   4   0   8     5172.02     3806.03   1186.85 o 
   5   0   8     2344.04     2286.61    165.44 o 
   6   0   8     1544.39     1640.68     83.91 o 
   7   0   8      527.92      681.32     58.92 o 
   8   0   8     1921.43     1828.17     95.74 o 
   9   0   8     1591.36     1556.44     93.64 o 
  10   0   8      447.23      459.56     56.82 o 
  11   0   8      510.07      522.13     62.79 o 
 -17   1   8       25.68       51.74     36.48 o 
 -16   1   8        0.30       -4.75     24.98 o 
 -15   1   8       30.82       11.72     23.44 o 
 -14   1   8      190.30      164.12     23.14 o 
 -13   1   8        8.64        1.91     11.23 o 
 -12   1   8        1.68       -1.56      9.46 o 
 -11   1   8        2.33        1.90      8.93 o 
 -10   1   8       12.76       13.48      7.90 o 
  -9   1   8       45.25       53.95      9.13 o 
  -8   1   8      266.50      287.14     14.82 o 
  -7   1   8      257.74      270.64     13.64 o 
  -6   1   8       14.36        8.71      4.89 o 
  -5   1   8       49.80       43.52      6.14 o 
  -4   1   8      841.67      902.71     20.80 o 
  -3   1   8       64.85       80.59      5.17 o 
  -2   1   8      412.48      424.04     18.82 o 
  -1   1   8      340.02      338.96      9.44 o 
   0   1   8       16.60       24.39      4.27 o 
   1   1   8       23.02       18.91      5.37 o 
   2   1   8        0.60       -4.44      4.44 o 
   3   1   8       73.87       85.58      9.57 o 
   4   1   8      172.74      171.31     15.79 o 
   5   1   8       48.01       32.86      8.67 o 
   6   1   8       38.91       44.92     15.37 o 
   7   1   8        0.80       -8.38     10.51 o 
   8   1   8      182.79      182.21     25.74 o 
   9   1   8       14.48       20.09     15.89 o 
  10   1   8        0.52      -15.70     15.70 o 
  11   1   8        1.04       -2.32     19.79 o 
  12   1   8       15.06      -10.39     24.76 o 
 -16   2   8      279.56      281.94     40.04 o 
 -15   2   8      186.22      185.31     32.98 o 
 -14   2   8      538.54      573.07     46.45 o 
 -13   2   8      633.84      642.38     53.40 o 
 -12   2   8      622.80      610.42     43.23 o 
 -11   2   8      578.38      542.21     38.52 o 
 -10   2   8     1088.38     1137.30     35.40 o 
  -9   2   8     2930.45     3010.70     73.05 o 
  -8   2   8     2873.14     2830.40    111.86 o 
  -7   2   8     1706.41     1762.79     43.60 o 
  -6   2   8      652.63      616.22     29.45 o 
  -5   2   8     1502.12     1458.32     49.55 o 
  -4   2   8     6011.91     6016.21    162.06 o 
  -3   2   8      760.59      703.65     29.41 o 
  -2   2   8        4.15        4.08      3.70 o 
  -1   2   8     2966.79     3004.67    123.12 o 
   0   2   8     4251.38     4437.48    162.82 o 
   1   2   8     2152.03     2055.35     53.39 o 
   2   2   8     2895.16     3068.96     71.30 o 
   3   2   8     2094.47     2103.17     65.80 o 
   4   2   8      602.05      593.78     25.18 o 
   5   2   8     1586.52     1578.06     34.23 o 
   6   2   8     1567.89     1575.12     63.27 o 
   7   2   8       77.53       82.47     29.52 o 
   8   2   8      255.95      301.14     47.43 o 
   9   2   8     1024.13      991.64     80.59 o 
  10   2   8      500.21      528.54     64.45 o 
  11   2   8      321.83      327.23     57.60 o 
  12   2   8      440.09      396.88     64.56 o 
 -15   3   8       32.25       -7.94     15.33 o 
 -14   3   8        4.50       -7.45     13.91 o 
 -13   3   8        3.52       -6.23     12.97 o 
 -12   3   8      205.86      206.56     29.70 o 
 -11   3   8       39.45       44.74     17.00 o 
 -10   3   8       11.90        5.02      8.39 o 
  -9   3   8      280.03      244.65     18.94 o 
  -8   3   8        0.07       -2.85      6.84 o 
  -7   3   8       74.75       81.11     10.62 o 
  -6   3   8       65.75       76.20      9.90 o 
  -5   3   8      400.55      426.53     17.48 o 
  -4   3   8       69.23       60.59      8.37 o 
  -3   3   8      155.08      165.58     12.86 o 
  -2   3   8       25.49       19.43      6.58 o 
  -1   3   8      376.64      359.68     30.88 o 
   0   3   8      235.93      235.84     15.60 o 
   1   3   8       82.64       93.92     10.63 o 
   2   3   8      166.39      166.40     12.23 o 
   3   3   8       99.96       92.95     10.68 o 
   4   3   8       34.43       25.90      8.80 o 
   5   3   8      151.40      135.20     14.80 o 
   6   3   8        0.01       -5.61      8.96 o 
   7   3   8       40.78       79.93     30.73 o 
   8   3   8       48.15       70.42     31.73 o 
   9   3   8       33.73       26.75     25.65 o 
  10   3   8        7.84       -0.99     21.12 o 
  11   3   8        0.01      -16.25     19.90 o 
 -14   4   8      352.89      330.66     40.10 o 
 -13   4   8      496.45      469.31     42.97 o 
 -12   4   8      634.36      639.24     85.40 o 
 -11   4   8      541.94      532.82     40.06 o 
 -10   4   8      162.23      159.02     17.92 o 
  -9   4   8      305.14      307.18     19.66 o 
  -8   4   8      912.41      912.39     29.26 o 
  -7   4   8      218.04      227.91     15.68 o 
  -6   4   8      499.92      509.95     22.37 o 
  -5   4   8     2552.07     2438.40     58.70 o 
  -4   4   8     1113.47     1093.55     31.16 o 
  -3   4   8      196.03      215.62     15.41 o 
  -2   4   8      552.41      536.99     35.13 o 
  -1   4   8     1218.94     1206.70     61.73 o 
   0   4   8      815.92      777.95     27.11 o 
   1   4   8      589.40      562.18     34.06 o 
   2   4   8      380.97      394.79     17.55 o 
   3   4   8      247.55      249.97     15.54 o 
   4   4   8      724.88      715.49     24.94 o 
   5   4   8      310.29      320.50     19.02 o 
   6   4   8      313.34      319.47     24.14 o 
   7   4   8     1081.79     1064.05     80.92 o 
   8   4   8      393.85      413.79     57.49 o 
   9   4   8      217.66      170.58     44.66 o 
  10   4   8      179.81      170.14     47.76 o 
 -12   5   8       22.96       15.29     13.23 o 
 -11   5   8       12.59       13.09     12.32 o 
 -10   5   8        4.17       -0.66      8.25 o 
  -9   5   8        5.66        7.47      8.25 o 
  -8   5   8        6.65        1.55      7.42 o 
  -7   5   8       93.19       94.48     12.37 o 
  -6   5   8       13.39        5.17      7.06 o 
  -5   5   8       50.55       45.60      9.17 o 
  -4   5   8       23.80       13.07      7.88 o 
  -3   5   8       17.63        4.14      6.98 o 
  -2   5   8        2.30       -1.26      6.08 o 
  -1   5   8        2.11        2.40      6.75 o 
   0   5   8        9.75       -1.07      6.91 o 
   1   5   8        3.65        9.19      6.93 o 
   2   5   8       33.72       27.79      8.08 o 
   3   5   8        0.16       -0.03      6.47 o 
   4   5   8        0.19        1.99      7.14 o 
   5   5   8        9.75        6.49      8.78 o 
   6   5   8        0.55       -6.71      9.24 o 
   7   5   8        3.04       -3.76     13.56 o 
   8   5   8        0.86      -11.35     15.86 o 
 -10   6   8      284.64      259.18     37.74 o 
  -9   6   8      171.63      182.07     18.15 o 
  -8   6   8      407.93      395.18     23.09 o 
  -7   6   8      369.98      385.87     21.75 o 
  -6   6   8      186.35      212.22     18.55 o 
  -5   6   8      545.36      565.16     24.07 o 
  -4   6   8      504.16      547.50     23.21 o 
  -3   6   8      261.96      266.53     19.15 o 
  -2   6   8      231.25      237.42     18.19 o 
  -1   6   8      328.12      292.12     20.04 o 
   0   6   8      504.94      500.03     29.20 o 
   1   6   8      506.81      528.69     24.51 o 
   2   6   8      348.24      385.94     21.70 o 
   3   6   8      281.69      288.37     18.39 o 
   4   6   8      311.26      316.45     21.79 o 
   5   6   8      149.62      157.46     20.18 o 
  -3   7   8       16.72        3.87     13.07 o 
  -2   7   8        0.06        2.28     12.47 o 
  -1   7   8        2.16       -8.26     10.76 o 
 -16   1   9      652.37      507.87     68.76 o 
 -15   1   9      488.90      482.99     49.36 o 
 -14   1   9      585.76      585.53     40.09 o 
 -13   1   9     1579.76     1520.23     53.95 o 
 -12   1   9      690.82      732.38     36.85 o 
 -11   1   9      673.13      656.66     33.89 o 
 -10   1   9     2250.41     2351.03     52.93 o 
  -9   1   9     1677.49     1763.61     37.95 o 
  -8   1   9     2374.62     2353.56     90.73 o 
  -7   1   9     3019.29     3067.52     83.75 o 
  -6   1   9     1943.28     1938.35     43.28 o 
  -5   1   9     4081.18     4095.10    124.60 o 
  -4   1   9     5856.11     6179.88    137.37 o 
  -3   1   9     2054.01     1891.02     61.62 o 
  -2   1   9     1434.82     1330.46     42.57 o 
  -1   1   9     5491.26     5520.57    140.39 o 
   0   1   9     2829.26     2798.21    101.62 o 
   1   1   9      895.48      880.30     29.54 o 
   2   1   9     1177.32     1163.79     45.85 o 
   3   1   9     2482.60     2570.12     98.92 o 
   4   1   9     3579.41     3650.18    139.61 o 
   5   1   9     1833.55     1915.30     62.70 o 
   6   1   9      921.25      991.78     57.71 o 
   7   1   9      924.59     1035.05     51.58 o 
   8   1   9      684.22      697.59     44.96 o 
   9   1   9      597.88      606.92     65.67 o 
  10   1   9      410.00      452.59     62.13 o 
  11   1   9      565.59      556.95     68.76 o 
  12   1   9      399.49      378.41     63.46 o 
 -16   2   9        6.15        9.12     18.44 o 
 -15   2   9        4.21       -0.16     15.83 o 
 -14   2   9        3.24        7.29     15.83 o 
 -13   2   9       24.62        8.56     13.97 o 
 -12   2   9        4.64       -7.69     11.56 o 
 -11   2   9      101.02      104.72     21.36 o 
 -10   2   9       35.40       31.37     11.79 o 
  -9   2   9      346.68      326.70     18.80 o 
  -8   2   9       27.72       25.50      8.42 o 
  -7   2   9        2.47       -5.28      5.28 o 
  -6   2   9       35.56       42.40      7.10 o 
  -5   2   9       68.45       86.04      7.34 o 
  -4   2   9      462.73      488.83     16.76 o 
  -3   2   9      198.51      229.92      9.81 o 
  -2   2   9        0.02       -3.35      3.35 o 
  -1   2   9      278.04      288.44     16.57 o 
   0   2   9       55.96       50.72      6.61 o 
   1   2   9       23.81       27.33      5.58 o 
   2   2   9        8.31       13.02      5.73 o 
   3   2   9       13.30        7.13      5.80 o 
   4   2   9       76.12       66.56     10.44 o 
   5   2   9        8.48       -0.75      7.88 o 
   6   2   9       49.19       46.81     16.59 o 
   7   2   9        0.54       -5.75     14.48 o 
   8   2   9      194.98      167.04     41.46 o 
   9   2   9       99.76       98.17     37.03 o 
  10   2   9        1.37       -8.29     20.01 o 
  11   2   9        1.15        6.74     26.20 o 
 -15   3   9      276.18      279.82     38.67 o 
 -14   3   9      691.55      705.40     77.61 o 
 -13   3   9      445.93      439.34     41.13 o 
 -12   3   9      197.58      204.12     29.55 o 
 -11   3   9      647.41      697.98     78.82 o 
 -10   3   9      702.37      718.53     43.06 o 
  -9   3   9      298.07      314.20     21.63 o 
  -8   3   9      472.32      463.55     23.84 o 
  -7   3   9     1097.57     1064.64     29.44 o 
  -6   3   9     1771.26     1768.52     36.02 o 
  -5   3   9      954.15      955.16     29.26 o 
  -4   3   9      501.90      489.26     18.70 o 
  -3   3   9      666.00      619.50     48.65 o 
  -2   3   9      275.68      288.46     17.21 o 
  -1   3   9     1693.66     1599.76     82.93 o 
   0   3   9     3195.29     3175.60    136.08 o 
   1   3   9      215.05      233.65     17.30 o 
   2   3   9       49.35       47.53      9.00 o 
   3   3   9      852.65      836.62     25.71 o 
   4   3   9     1244.85     1187.74     42.57 o 
   5   3   9      870.15      852.33     41.51 o 
   6   3   9      334.92      372.33     50.74 o 
   7   3   9      424.65      474.15     57.38 o 
   8   3   9      380.66      412.24     58.48 o 
   9   3   9      274.64      324.91     54.61 o 
  10   3   9      439.79      373.44     60.80 o 
 -14   4   9       11.20       13.08     17.12 o 
 -13   4   9       70.66       49.58     20.65 o 
 -12   4   9       11.79        2.01     12.76 o 
 -11   4   9       11.37       10.84     13.33 o 
 -10   4   9       45.35       41.03     13.60 o 
  -9   4   9        4.25       10.43      8.01 o 
  -8   4   9        1.13       -1.14      6.32 o 
  -7   4   9        0.03       -4.15      5.96 o 
  -6   4   9        6.14        1.78      6.03 o 
  -5   4   9      103.71      102.90     11.36 o 
  -4   4   9       11.83        0.92      5.79 o 
  -3   4   9       97.41       83.23     11.84 o 
  -2   4   9       22.67       17.43      8.08 o 
  -1   4   9        2.24        5.40      7.02 o 
   0   4   9      104.54       93.40     12.75 o 
   1   4   9       11.38       14.64      7.48 o 
   2   4   9        2.96        2.88      6.46 o 
   3   4   9       78.66       70.85     10.95 o 
   4   4   9       13.65       10.53      8.54 o 
   5   4   9       30.51       23.85     10.91 o 
   6   4   9       28.20       24.59     16.08 o 
   7   4   9       42.39       37.70     25.87 o 
   8   4   9        3.13       11.28     21.23 o 
   9   4   9       12.32        6.52     24.21 o 
 -12   5   9      349.29      331.53     32.30 o 
 -11   5   9      218.61      183.21     25.01 o 
 -10   5   9       60.76       71.71     16.88 o 
  -9   5   9      439.18      426.88     23.82 o 
  -8   5   9      694.49      759.63     35.06 o 
  -7   5   9      454.72      481.95     22.81 o 
  -6   5   9      444.43      436.50     21.10 o 
  -5   5   9      302.88      331.57     18.20 o 
  -4   5   9      352.56      379.03     22.27 o 
  -3   5   9      599.92      604.63     26.17 o 
  -2   5   9      528.19      526.95     44.10 o 
  -1   5   9      499.83      541.26     25.27 o 
   0   5   9      812.66      791.62     30.54 o 
   1   5   9      527.60      513.53     26.10 o 
   2   5   9      312.65      342.64     18.68 o 
   3   5   9      325.75      334.57     19.33 o 
   4   5   9      281.58      283.43     20.82 o 
   5   5   9      354.23      384.98     26.97 o 
   6   5   9      309.03      292.76     37.63 o 
   7   5   9      319.34      310.22     39.81 o 
  -9   6   9        0.71       -1.44      8.90 o 
  -8   6   9        0.48       -0.03      8.49 o 
  -7   6   9       12.72       13.37      9.38 o 
  -6   6   9        0.24       -7.13      7.13 o 
  -5   6   9        2.38        1.66      7.46 o 
  -4   6   9       38.86       33.02      9.55 o 
  -3   6   9       12.19        3.37      9.34 o 
  -2   6   9       30.93       31.87     10.88 o 
  -1   6   9       74.24       62.61     13.04 o 
   0   6   9       33.69       28.69     11.11 o 
   1   6   9      114.21      110.90     14.78 o 
   2   6   9       19.71       22.37     10.77 o 
   3   6   9        4.05        1.65      8.98 o 
   4   6   9        4.20        1.82     10.66 o 
 -17   0  10      902.20      951.51     90.65 o 
 -16   0  10      646.30      712.83     76.39 o 
 -15   0  10      983.61      955.60     83.69 o 
 -14   0  10     1419.96     1392.83     66.36 o 
 -13   0  10      350.04      360.35     36.45 o 
 -12   0  10      763.61      767.11     62.35 o 
 -11   0  10     1797.83     1833.45     94.58 o 
 -10   0  10     2872.67     3038.84    182.85 o 
  -9   0  10     2739.88     2923.58    104.03 o 
  -8   0  10      487.59      497.98     27.70 o 
  -7   0  10     1700.03     1695.31     40.40 o 
  -6   0  10     3440.23     3366.43    115.19 o 
  -5   0  10     3428.76     3362.76     93.72 o 
  -4   0  10     6139.30     6015.33    175.35 o 
  -3   0  10     4333.27     4281.64    149.52 o 
  -2   0  10     2151.61     2124.19     92.12 o 
  -1   0  10     1343.97     1269.42     38.55 o 
   0   0  10      777.17      797.42     24.57 o 
   1   0  10     2342.71     2274.58    104.24 o 
   2   0  10     3766.93     3750.33    213.23 o 
   3   0  10     1940.14     2211.01     93.30 o 
   4   0  10     1132.73     1110.04     69.98 o 
   5   0  10      594.04      660.10     56.82 o 
   6   0  10      454.51      483.11     52.29 o 
   7   0  10     1051.01     1187.53     81.03 o 
   8   0  10     1175.00     1214.18     85.01 o 
   9   0  10      325.62      353.54     53.95 o 
  10   0  10      227.16      259.57     49.53 o 
 -16   1  10        0.43        7.85     27.08 o 
 -15   1  10       73.57       72.41     23.99 o 
 -14   1  10        1.39       -5.16     11.84 o 
 -13   1  10      137.14      142.50     21.67 o 
 -12   1  10       63.89       48.18     15.69 o 
 -11   1  10        7.97       -4.52      7.55 o 
 -10   1  10        0.63       -6.88      6.88 o 
  -9   1  10      248.20      263.39     18.96 o 
  -8   1  10       42.19       35.00      8.36 o 
  -7   1  10      252.61      248.69     14.41 o 
  -6   1  10       81.61       89.63      9.84 o 
  -5   1  10       22.14       20.90      4.54 o 
  -4   1  10       22.34       21.20      5.23 o 
  -3   1  10      282.43      328.36     14.61 o 
  -2   1  10      149.63      141.86     10.60 o 
  -1   1  10       30.49       40.99      6.25 o 
   0   1  10       17.99       21.67      4.63 o 
   1   1  10        2.91        4.88      5.79 o 
   2   1  10       33.60       40.93      8.61 o 
   3   1  10      426.30      437.82     23.34 o 
   4   1  10       32.40       27.67     14.54 o 
   5   1  10      131.94      130.58     22.22 o 
   6   1  10      251.64      257.52     30.01 o 
   7   1  10      245.89      269.42     30.87 o 
   8   1  10        0.66       22.11     22.77 o 
   9   1  10        2.41      -14.48     19.46 o 
  10   1  10        1.30      -18.79     18.79 o 
  11   1  10        1.09       -1.77     26.42 o 
 -16   2  10      270.81      295.79     41.16 o 
 -15   2  10      281.45      263.04     37.63 o 
 -14   2  10      902.05      829.98     54.90 o 
 -13   2  10      798.36      755.44     50.56 o 
 -12   2  10      285.49      296.06     33.02 o 
 -11   2  10      877.05      953.97     51.79 o 
 -10   2  10     2674.02     2629.41     74.98 o 
  -9   2  10     1258.25     1248.00     50.68 o 
  -8   2  10      128.99      131.43     13.35 o 
  -7   2  10      344.68      362.34     15.92 o 
  -6   2  10      808.89      829.32     24.93 o 
  -5   2  10     2311.84     2294.63     70.95 o 
  -4   2  10     2927.97     3078.13     87.97 o 
  -3   2  10     1584.60     1636.20     53.79 o 
  -2   2  10     1842.49     1810.20     70.60 o 
  -1   2  10     1634.33     1710.04     65.46 o 
   0   2  10     1631.57     1637.59     57.61 o 
   1   2  10     1672.48     1698.37     45.86 o 
   2   2  10      743.28      744.51     25.86 o 
   3   2  10      531.53      530.16     21.39 o 
   4   2  10      657.90      667.20     29.17 o 
   5   2  10      555.00      608.25     39.09 o 
   6   2  10      333.09      314.74     47.54 o 
   7   2  10      912.09      887.72     76.06 o 
   8   2  10     1650.95     1516.64    101.15 o 
   9   2  10      322.93      351.88     57.38 o 
  10   2  10      130.44      212.92     50.74 o 
 -15   3  10        4.77      -13.01     13.01 o 
 -14   3  10        0.73       -5.89     14.15 o 
 -13   3  10       29.83       27.82     17.03 o 
 -12   3  10        3.38        7.66     12.67 o 
 -11   3  10      211.49      209.36     29.14 o 
 -10   3  10       68.66       77.48     19.81 o 
  -9   3  10        4.42        0.37      7.94 o 
  -8   3  10       22.60       14.75      7.57 o 
  -7   3  10      180.60      161.54     17.84 o 
  -6   3  10        1.11       12.59      6.51 o 
  -5   3  10      865.21      857.42     25.85 o 
  -4   3  10      301.56      251.28     15.23 o 
  -3   3  10      505.90      470.52     43.47 o 
  -2   3  10       59.04       65.05     11.24 o 
  -1   3  10        2.96        6.95      7.41 o 
   0   3  10      315.92      311.16     19.55 o 
   1   3  10      526.63      503.66     22.07 o 
   2   3  10        0.06        0.09      6.03 o 
   3   3  10       37.95       34.02      9.92 o 
   4   3  10        6.54       -0.71      7.96 o 
   5   3  10        1.34       -5.09     15.26 o 
   6   3  10       37.94       43.56     26.20 o 
   7   3  10        2.27       26.75     24.54 o 
   8   3  10        2.19       -3.10     19.57 o 
   9   3  10        0.98      -16.25     20.67 o 
  10   3  10       40.65       22.33     30.18 o 
 -14   4  10      170.22      146.35     30.85 o 
 -13   4  10      376.61      390.57     41.37 o 
 -12   4  10      191.83      181.58     30.05 o 
 -11   4  10      105.44      107.12     19.85 o 
 -10   4  10      535.91      564.47     34.06 o 
  -9   4  10      588.19      590.89     26.34 o 
  -8   4  10      405.49      455.73     22.65 o 
  -7   4  10      459.98      454.06     21.90 o 
  -6   4  10     1198.02     1133.67     31.64 o 
  -5   4  10     1175.58     1201.40     31.67 o 
  -4   4  10      209.89      242.24     15.85 o 
  -3   4  10      370.55      349.99     24.08 o 
  -2   4  10      521.27      534.57     30.21 o 
  -1   4  10      407.97      404.82     22.44 o 
   0   4  10     1251.47     1126.55     51.11 o 
   1   4  10      755.45      766.41     27.97 o 
   2   4  10      203.96      244.48     16.65 o 
   3   4  10      962.59      967.08     39.83 o 
   4   4  10      931.03      935.28     41.28 o 
   5   4  10      154.54      177.15     28.80 o 
   6   4  10      282.40      252.76     88.77 o 
   7   4  10      697.23      615.43     49.35 o 
   8   4  10      360.30      388.47     60.80 o 
 -12   5  10        2.64       -7.34     11.82 o 
 -11   5  10        0.39        0.33     11.71 o 
 -10   5  10        0.72       -1.92     10.40 o 
  -9   5  10       37.38       40.45     12.70 o 
  -8   5  10        4.60        5.57      8.38 o 
  -7   5  10       13.77       14.27      8.63 o 
  -6   5  10       11.10        1.50      7.17 o 
  -5   5  10        0.13        1.06      6.78 o 
  -4   5  10       11.74        0.28      6.93 o 
  -3   5  10        1.59       -7.30      7.30 o 
  -2   5  10       40.98       25.69     10.12 o 
  -1   5  10       16.16       16.00      9.24 o 
   0   5  10       15.23       10.69      9.00 o 
   1   5  10       24.85       24.62      9.79 o 
   2   5  10       47.74       43.90     11.51 o 
   3   5  10       68.56       52.46     13.83 o 
   4   5  10       23.73       12.97     11.02 o 
   5   5  10       25.84       14.98     16.53 o 
   6   5  10        3.20       17.00     17.71 o 
  -9   6  10      236.75      265.21     57.38 o 
  -8   6  10      255.64      252.02     20.40 o 
  -7   6  10      230.33      237.58     19.34 o 
  -6   6  10      290.91      286.77     20.09 o 
  -5   6  10      287.39      238.00     18.20 o 
  -4   6  10      265.65      274.36     20.32 o 
  -3   6  10      302.72      340.03     30.45 o 
  -2   6  10      281.11      270.85     48.91 o 
  -1   6  10      424.05      427.58     50.41 o 
   0   6  10      374.50      392.77     37.41 o 
   1   6  10      267.20      257.73     20.49 o 
   2   6  10      242.36      242.76     23.03 o 
   3   6  10      197.09      171.56     26.47 o 
 -16   1  11      404.23      416.55     45.75 o 
 -15   1  11      250.97      375.18     42.08 o 
 -14   1  11      775.36      798.84     43.08 o 
 -13   1  11     1042.08     1100.84     47.85 o 
 -12   1  11      404.55      457.36     30.67 o 
 -11   1  11     1343.10     1359.74     46.94 o 
 -10   1  11     1698.12     1763.36     45.11 o 
  -9   1  11     1539.00     1633.14     42.32 o 
  -8   1  11     1732.90     1744.09     87.12 o 
  -7   1  11      611.70      607.37     21.31 o 
  -6   1  11     1208.46     1214.76     28.34 o 
  -5   1  11     1941.08     1866.97     30.20 o 
  -4   1  11     1233.84     1227.55     30.55 o 
  -3   1  11     1118.61     1085.39     26.65 o 
  -2   1  11     2142.74     2141.41     49.99 o 
  -1   1  11     2241.08     2202.32     81.04 o 
   0   1  11      586.00      581.49     21.97 o 
   1   1  11     1590.78     1631.58     67.03 o 
   2   1  11     1973.38     2137.32     97.99 o 
   3   1  11      787.69      894.66     60.12 o 
   4   1  11     1377.75     1589.99     59.89 o 
   5   1  11      354.70      377.78     33.89 o 
   6   1  11      118.00      137.72     26.26 o 
   7   1  11      651.66      690.94     68.10 o 
   8   1  11      373.52      431.92     59.81 o 
   9   1  11      326.07      317.61     55.61 o 
  10   1  11      340.59      289.64     56.82 o 
 -16   2  11        3.06       19.19     19.81 o 
 -15   2  11        5.64        2.88     15.91 o 
 -14   2  11        1.43      -10.20     13.89 o 
 -13   2  11       10.82       13.78     15.87 o 
 -12   2  11      170.84      161.23     27.74 o 
 -11   2  11       15.16        8.70     13.07 o 
 -10   2  11       11.51       -2.44     11.01 o 
  -9   2  11      175.08      176.94     19.80 o 
  -8   2  11        0.19       -0.81      6.79 o 
  -7   2  11       95.25      105.89     10.70 o 
  -6   2  11      264.05      275.52     12.76 o 
  -5   2  11        4.16        2.26      4.63 o 
  -4   2  11      183.90      176.98     11.84 o 
  -3   2  11        1.20        0.10      5.23 o 
  -2   2  11        8.70        5.30      5.29 o 
  -1   2  11       39.95       47.03      7.55 o 
   0   2  11        7.99        8.20      6.34 o 
   1   2  11     1027.26      973.67     26.16 o 
   2   2  11        8.63       12.81      8.21 o 
   3   2  11       24.96       30.81     14.76 o 
   4   2  11      137.18      125.62     22.46 o 
   5   2  11       21.38       32.94     22.99 o 
   6   2  11        5.86       -1.55     16.80 o 
   7   2  11       64.37       90.10     35.71 o 
   8   2  11        0.02        3.54     21.78 o 
   9   2  11        0.21      -13.82     19.68 o 
  10   2  11        7.86       -6.63     23.77 o 
 -15   3  11      425.86      386.92     44.68 o 
 -14   3  11      213.26      218.05     70.37 o 
 -13   3  11      250.64      233.48     34.00 o 
 -12   3  11      665.69      630.67     46.69 o 
 -11   3  11      506.47      579.73     43.34 o 
 -10   3  11      455.90      458.17     48.92 o 
  -9   3  11      615.61      604.37     32.18 o 
  -8   3  11      518.57      485.94     22.62 o 
  -7   3  11     1194.19     1191.26     39.52 o 
  -6   3  11     2094.01     2006.08     66.90 o 
  -5   3  11      688.99      676.55     24.04 o 
  -4   3  11       11.73       12.39      7.07 o 
  -3   3  11      689.62      678.67     32.35 o 
  -2   3  11     3268.85     3030.02    128.42 o 
  -1   3  11     1575.83     1485.05     39.68 o 
   0   3  11      335.83      365.23     31.29 o 
   1   3  11      646.49      659.74     29.03 o 
   2   3  11     1137.53     1064.01     71.80 o 
   3   3  11      962.20      962.74    101.01 o 
   4   3  11      639.84      603.08     41.88 o 
   5   3  11      575.30      579.84     61.13 o 
   6   3  11      444.15      486.86     59.03 o 
   7   3  11      403.16      432.36     60.69 o 
   8   3  11      608.62      556.29     69.43 o 
   9   3  11      285.86      297.71     58.48 o 
 -13   4  11       79.39       41.88     20.56 o 
 -12   4  11        6.26        8.49     12.34 o 
 -11   4  11        4.65        6.20     10.45 o 
 -10   4  11        6.25        2.56      9.61 o 
  -9   4  11        3.61        1.05      9.43 o 
  -8   4  11        4.98        2.39      7.48 o 
  -7   4  11        0.01        4.35      7.07 o 
  -6   4  11        0.71       -1.91      6.42 o 
  -5   4  11       11.36       14.21      7.79 o 
  -4   4  11        3.93       -4.60      6.06 o 
  -3   4  11       83.26       57.52     13.97 o 
  -2   4  11       64.95       60.51     12.14 o 
  -1   4  11       11.42       12.02      8.74 o 
   0   4  11       27.15       22.37      9.82 o 
   1   4  11        0.30       -1.70      8.01 o 
   2   4  11        0.39       -2.88      9.72 o 
   3   4  11       13.70       12.91     11.97 o 
   4   4  11        8.14        9.90     13.48 o 
   5   4  11       61.71       40.36     21.23 o 
   6   4  11        6.53        3.68     14.70 o 
   7   4  11        9.05       10.26     16.91 o 
 -11   5  11       58.94       72.27     18.85 o 
 -10   5  11      374.51      368.89     31.46 o 
  -9   5  11      612.70      690.00     38.64 o 
  -8   5  11      208.59      208.30     20.65 o 
  -7   5  11      455.38      471.29     24.15 o 
  -6   5  11      755.29      718.82     28.09 o 
  -5   5  11      428.61      426.94     22.27 o 
  -4   5  11      294.45      279.00     20.33 o 
  -3   5  11      390.26      356.20     26.38 o 
  -2   5  11      365.37      367.91     23.99 o 
  -1   5  11      459.63      473.21     27.02 o 
   0   5  11      760.61      783.09     33.94 o 
   1   5  11      351.03      315.52     24.36 o 
   2   5  11      261.64      264.45     37.92 o 
   3   5  11      240.49      256.11     33.93 o 
   4   5  11      131.26      106.24     27.25 o 
   5   5  11      611.49      545.70     48.48 o 
  -8   6  11        0.43        4.93     11.29 o 
  -7   6  11       51.65       44.66     12.53 o 
  -6   6  11        7.10       -8.53      8.53 o 
  -5   6  11        0.33        1.92      8.88 o 
  -4   6  11       30.87       35.99     12.03 o 
  -3   6  11        2.44        0.14     10.98 o 
  -2   6  11        0.70       -3.71     10.58 o 
  -1   6  11       24.64       30.70     12.74 o 
   0   6  11       25.44       15.25     12.06 o 
   1   6  11       12.64        4.18     12.55 o 
   2   6  11        5.90       15.63     14.43 o 
 -16   0  12      408.95      334.08     58.59 o 
 -15   0  12      608.12      655.86     50.89 o 
 -14   0  12      134.64      166.00     33.72 o 
 -13   0  12       86.93      143.20     27.29 o 
 -12   0  12      788.14      861.01     51.01 o 
 -11   0  12     1372.36     1468.97     62.85 o 
 -10   0  12     1594.53     1622.78     63.79 o 
  -9   0  12     1196.57     1284.74    107.34 o 
  -8   0  12      486.26      526.14     36.46 o 
  -7   0  12      542.97      515.14     35.33 o 
  -6   0  12     2232.54     2409.70    181.08 o 
  -5   0  12     1439.15     1359.50     88.58 o 
  -4   0  12        2.57       -5.28      7.05 o 
  -3   0  12     1448.98     1419.00     55.38 o 
  -2   0  12     2015.38     2101.54     53.27 o 
  -1   0  12      258.96      258.05     25.99 o 
   0   0  12      552.02      566.78     53.40 o 
   1   0  12      530.01      521.21     35.37 o 
   2   0  12     1907.09     1975.32     93.86 o 
   3   0  12     1712.24     1801.64     92.20 o 
   4   0  12      285.28      315.84     45.22 o 
   5   0  12      200.95      220.88     40.79 o 
   6   0  12       77.53      130.01     36.81 o 
   7   0  12      351.75      405.94     55.61 o 
   8   0  12      438.70      438.77     59.48 o 
 -16   1  12        0.01        8.09     19.75 o 
 -15   1  12        5.54       -2.40     16.41 o 
 -14   1  12       25.29       21.49     17.82 o 
 -13   1  12       69.94       63.94     18.08 o 
 -12   1  12        0.61       -6.64      8.85 o 
 -11   1  12       18.69       15.36      9.97 o 
 -10   1  12       39.78       31.85     11.31 o 
  -9   1  12       90.40       79.71     13.61 o 
  -8   1  12      359.30      342.83     21.50 o 
  -7   1  12       12.16        3.29      7.53 o 
  -6   1  12       39.53       35.91      6.12 o 
  -5   1  12       94.76      102.88     11.04 o 
  -4   1  12       35.76       37.34      8.13 o 
  -3   1  12        3.76       -1.82      5.49 o 
  -2   1  12      132.02      142.13     12.12 o 
  -1   1  12        6.18       11.12      4.96 o 
   0   1  12        0.40       -2.89      5.20 o 
   1   1  12       44.90       44.48      9.32 o 
   2   1  12      368.55      422.93     26.89 o 
   3   1  12        0.60        3.89      9.62 o 
   4   1  12      116.32       96.83     21.61 o 
   5   1  12        4.50       -6.04     11.67 o 
   6   1  12       48.97       26.53     23.99 o 
   7   1  12        0.35       -8.18     19.57 o 
   8   1  12       22.68        5.86     23.33 o 
   9   1  12        2.73       10.83     27.86 o 
 -15   2  12      608.38      619.44     51.94 o 
 -14   2  12      701.31      668.38     51.72 o 
 -13   2  12      201.33      225.73     32.99 o 
 -12   2  12      418.04      453.59     43.89 o 
 -11   2  12      782.31      800.98     49.74 o 
 -10   2  12      347.49      408.66     36.57 o 
  -9   2  12      540.64      559.84     31.32 o 
  -8   2  12     1746.43     1750.42     65.69 o 
  -7   2  12     1127.05     1095.16     33.65 o 
  -6   2  12      660.29      651.40     20.76 o 
  -5   2  12     1991.48     2008.85     33.10 o 
  -4   2  12     1517.31     1470.98     53.77 o 
  -3   2  12      929.30      931.82     39.51 o 
  -2   2  12     1616.04     1549.32     64.64 o 
  -1   2  12      640.62      635.90     22.81 o 
   0   2  12       78.63       83.67     11.86 o 
   1   2  12      665.76      710.36     30.82 o 
   2   2  12     2086.93     2041.42     75.93 o 
   3   2  12     1202.78     1222.73     63.73 o 
   4   2  12      441.76      558.83     60.03 o 
   5   2  12      697.05      807.46     72.96 o 
   6   2  12      771.37      715.59     71.64 o 
   7   2  12      510.27      527.55     66.99 o 
   8   2  12      251.63      236.80     52.40 o 
   9   2  12      166.04      192.25     51.52 o 
 -14   3  12        4.61        2.70     15.61 o 
 -13   3  12       14.33       15.57     15.91 o 
 -12   3  12       11.79       24.88     16.57 o 
 -11   3  12        8.47       -0.62     13.65 o 
 -10   3  12       15.62        4.35     11.17 o 
  -9   3  12        3.67        1.74      9.07 o 
  -8   3  12       17.03       15.40      9.96 o 
  -7   3  12      182.33      174.01     16.71 o 
  -6   3  12      245.82      247.57     17.03 o 
  -5   3  12      141.75      122.82     13.12 o 
  -4   3  12       87.34       78.74     13.30 o 
  -3   3  12      111.04       78.83     13.39 o 
  -2   3  12        0.20        1.36      7.50 o 
  -1   3  12       13.68        8.72      7.97 o 
   0   3  12       29.76       21.04     10.00 o 
   1   3  12       69.91       53.47     13.89 o 
   2   3  12       77.91       92.94     20.62 o 
   3   3  12        0.03       -5.53     10.98 o 
   4   3  12        4.44        4.03     11.88 o 
   5   3  12       68.21       70.56     21.13 o 
   6   3  12        5.27       10.72     22.22 o 
   7   3  12      100.85      113.31     40.90 o 
   8   3  12        0.41        6.74     24.65 o 
 -13   4  12      275.70      255.04     36.57 o 
 -12   4  12      376.82      405.16     41.62 o 
 -11   4  12      337.65      343.99     30.61 o 
 -10   4  12      562.54      548.57     34.46 o 
  -9   4  12      608.06      629.99     35.51 o 
  -8   4  12      631.25      628.64     34.09 o 
  -7   4  12      823.60      807.97     44.99 o 
  -6   4  12      431.39      460.69     22.73 o 
  -5   4  12      350.64      385.34     20.94 o 
  -4   4  12      650.72      656.40     29.33 o 
  -3   4  12      524.85      549.07     31.95 o 
  -2   4  12     1056.68     1043.83     37.04 o 
  -1   4  12     1242.60     1136.20     42.33 o 
   0   4  12      548.50      557.52     32.80 o 
   1   4  12      477.10      491.32     31.95 o 
   2   4  12      586.78      593.06     43.25 o 
   3   4  12      777.58      729.74     87.28 o 
   4   4  12      259.87      270.46     34.51 o 
   5   4  12      116.17      127.17     27.82 o 
   6   4  12      591.57      573.31    102.59 o 
 -11   5  12       14.75        1.24     13.92 o 
 -10   5  12        0.19        0.61     13.40 o 
  -9   5  12       37.94       22.31     15.93 o 
  -8   5  12        0.04       -0.54     11.66 o 
  -7   5  12        3.82        1.02      9.60 o 
  -6   5  12       29.63       18.27     11.41 o 
  -5   5  12       20.89       19.19     10.08 o 
  -4   5  12        0.84        4.41      8.66 o 
  -3   5  12        4.40        7.66     10.84 o 
  -2   5  12       67.19       49.77     13.42 o 
  -1   5  12       85.57       85.64     18.28 o 
   0   5  12        5.06        4.71     10.95 o 
   1   5  12       16.22        5.95     12.10 o 
   2   5  12        0.62       -7.94     13.17 o 
   3   5  12        3.75        3.92     13.78 o 
   4   5  12       14.42       14.75     18.53 o 
  -6   6  12      283.90      283.57     42.89 o 
  -5   6  12      304.38      323.43     27.60 o 
  -4   6  12      258.42      284.08     26.01 o 
  -3   6  12      187.48      186.65     28.33 o 
  -2   6  12      263.52      292.62     33.28 o 
  -1   6  12      219.57      193.71     28.56 o 
   0   6  12       61.29       43.06     17.15 o 
 -16   1  13      352.51      299.49     41.63 o 
 -15   1  13      399.02      426.01     45.46 o 
 -14   1  13      238.16      288.57     46.27 o 
 -13   1  13      230.76      261.65     27.89 o 
 -12   1  13      915.83      952.40     45.04 o 
 -11   1  13     1289.10     1357.19     43.38 o 
 -10   1  13      151.17      164.66     18.15 o 
  -9   1  13       78.83       76.01     13.57 o 
  -8   1  13      750.47      754.46     30.36 o 
  -7   1  13     1053.73     1094.49     58.96 o 
  -6   1  13     1236.01     1291.47     38.93 o 
  -5   1  13     1386.97     1488.82     83.07 o 
  -4   1  13      896.65      898.48     33.86 o 
  -3   1  13      505.42      488.35     24.36 o 
  -2   1  13      817.83      842.99     51.73 o 
  -1   1  13      724.40      767.64     45.84 o 
   0   1  13      859.08      876.02     53.15 o 
   1   1  13      638.67      681.26     51.53 o 
   2   1  13      216.49      242.42     22.87 o 
   3   1  13      575.03      631.00     33.91 o 
   4   1  13      533.27      559.50     33.64 o 
   5   1  13      352.46      368.32     37.13 o 
   6   1  13      815.03      790.44     75.62 o 
   7   1  13      393.10      382.28     59.14 o 
   8   1  13      108.14       59.26     35.93 o 
 -15   2  13       43.26       36.76     21.99 o 
 -14   2  13       28.90       22.19     18.46 o 
 -13   2  13       10.29       -6.24     12.78 o 
 -12   2  13       55.64       27.55     17.74 o 
 -11   2  13        0.07       -4.64     12.12 o 
 -10   2  13        0.46       -7.40     11.08 o 
  -9   2  13        3.16        0.07     12.03 o 
  -8   2  13       56.45       59.63     15.25 o 
  -7   2  13       91.93      100.06     16.65 o 
  -6   2  13       21.57       11.41     10.16 o 
  -5   2  13       70.20       70.15     12.38 o 
  -4   2  13        4.11        0.28      7.57 o 
  -3   2  13        4.53        8.60      8.26 o 
  -2   2  13       52.11       49.66     11.64 o 
  -1   2  13       59.00       68.16     12.56 o 
   0   2  13       81.13       86.02     13.78 o 
   1   2  13       26.95       24.79     10.91 o 
   2   2  13       53.62       59.13     16.55 o 
   3   2  13       60.55       50.23     17.25 o 
   4   2  13       35.19       57.15     28.85 o 
   5   2  13        0.94       -4.64     19.35 o 
   6   2  13        2.52       -3.32     22.00 o 
   7   2  13       30.10       17.36     26.20 o 
   8   2  13        4.23      -10.39     20.89 o 
 -14   3  13      434.31      429.03     45.56 o 
 -13   3  13      444.47      416.18     43.35 o 
 -12   3  13      617.20      595.09     59.42 o 
 -11   3  13      635.88      642.25     47.37 o 
 -10   3  13      411.44      425.72     54.39 o 
  -9   3  13      349.39      348.13     38.03 o 
  -8   3  13      678.67      632.34     83.80 o 
  -7   3  13     2010.81     1961.16    184.01 o 
  -6   3  13     1284.11     1280.92     77.85 o 
  -5   3  13      153.89      199.00     21.76 o 
  -4   3  13      761.48      717.66     44.76 o 
  -3   3  13     1496.18     1434.54     66.64 o 
  -2   3  13      941.72      913.84     41.49 o 
  -1   3  13     1119.13     1080.25     63.67 o 
   0   3  13      746.52      753.36     43.05 o 
   1   3  13      466.11      462.78     35.87 o 
   2   3  13      631.66      659.44     43.26 o 
   3   3  13      581.30      535.01     40.88 o 
   4   3  13      383.11      384.79     38.01 o 
   5   3  13      376.30      361.11     38.43 o 
   6   3  13      872.35      855.11     83.02 o 
   7   3  13      515.33      597.64     74.18 o 
 -12   4  13       73.00       61.83     22.63 o 
 -11   4  13       87.25       59.94     24.38 o 
 -10   4  13       53.80       30.14     17.25 o 
  -9   4  13        0.02      -10.70     13.60 o 
  -8   4  13       18.57       14.40     13.74 o 
  -7   4  13       34.16       35.85     16.01 o 
  -6   4  13       11.84       10.43     10.67 o 
  -5   4  13      206.51      179.08     29.10 o 
  -4   4  13       13.20       12.69     10.95 o 
  -3   4  13       21.74       22.03     11.75 o 
  -2   4  13       76.52       80.48     17.09 o 
  -1   4  13        2.17        6.38     10.65 o 
   0   4  13       56.27       38.42     17.02 o 
   1   4  13        6.06        3.93     12.40 o 
   2   4  13        0.87       -4.66     12.41 o 
   3   4  13        1.50        2.89     13.83 o 
   4   4  13       15.86       -4.58     14.34 o 
   5   4  13       37.85        4.64     24.32 o 
 -10   5  13      234.55      260.32     34.52 o 
  -9   5  13      213.73      225.54     32.39 o 
  -8   5  13      383.16      371.06     37.27 o 
  -7   5  13      458.91      473.76     39.98 o 
  -6   5  13      278.05      256.28     31.02 o 
  -5   5  13      226.81      247.72     25.04 o 
  -4   5  13      225.24      211.82     23.31 o 
  -3   5  13      203.50      201.67     29.04 o 
  -2   5  13      445.95      461.80     67.55 o 
  -1   5  13      728.19      750.70     50.90 o 
   0   5  13      237.33      252.56     52.29 o 
   1   5  13      138.78      160.73     45.71 o 
   2   5  13      342.91      293.24     37.36 o 
   3   5  13      126.00      131.74     34.71 o 
 -15   0  14      255.99      275.77     38.37 o 
 -14   0  14      127.66      122.63     34.60 o 
 -13   0  14      400.49      445.75     42.60 o 
 -12   0  14      925.03      973.88     56.07 o 
 -11   0  14      942.59     1021.51     58.70 o 
 -10   0  14      736.91      745.51     47.17 o 
  -9   0  14        7.74        3.24     12.80 o 
  -8   0  14       30.62       25.56     15.08 o 
  -7   0  14     1013.66     1011.27    112.10 o 
  -6   0  14      762.78      762.31     72.41 o 
  -5   0  14      212.45      206.47     26.02 o 
  -4   0  14     1019.16     1039.68     69.92 o 
  -3   0  14     2590.61     2584.03    209.27 o 
  -2   0  14      576.91      593.56     76.83 o 
  -1   0  14      296.59      359.55     34.60 o 
   0   0  14      853.51      929.47     97.17 o 
   1   0  14      273.78      276.27     30.45 o 
   2   0  14      922.16      997.74     98.61 o 
   3   0  14     1004.21     1039.95     77.61 o 
   4   0  14        2.90       -1.22     19.46 o 
   5   0  14       87.68      110.55     36.26 o 
 -15   1  14       79.76      105.49     28.80 o 
 -14   1  14        4.07       -7.06     15.23 o 
 -13   1  14       55.85       42.25     17.15 o 
 -12   1  14       15.84        7.15     12.66 o 
 -11   1  14       16.69       11.57     10.47 o 
 -10   1  14       18.63       27.22     11.61 o 
  -9   1  14       14.41       10.73      9.22 o 
  -8   1  14        0.75        4.08      8.67 o 
  -7   1  14       27.75       41.42     11.37 o 
  -6   1  14       25.09       30.31     10.68 o 
  -5   1  14       23.60       26.14      9.72 o 
  -4   1  14       89.62       96.45     14.06 o 
  -3   1  14       45.35       57.27     12.08 o 
  -2   1  14       37.15       19.91      9.50 o 
  -1   1  14       49.07       53.05     12.17 o 
   0   1  14      104.99      100.24     14.76 o 
   1   1  14       32.48       25.74     12.18 o 
   2   1  14       22.09       23.17     12.70 o 
   3   1  14       41.86       22.41     16.73 o 
   4   1  14       92.26       80.16     22.93 o 
   5   1  14        8.28      -13.12     13.12 o 
   6   1  14       11.56       20.52     18.65 o 
   7   1  14        2.40      -10.28     24.65 o 
 -15   2  14      449.29      478.64     49.36 o 
 -14   2  14      288.21      303.32     54.89 o 
 -13   2  14      249.44      242.74     35.13 o 
 -12   2  14      435.78      421.82     41.60 o 
 -11   2  14      541.18      574.96    122.88 o 
 -10   2  14      837.20      864.22     52.91 o 
  -9   2  14     1280.65     1323.30     62.77 o 
  -8   2  14      846.37      828.17     49.48 o 
  -7   2  14      289.19      299.47     32.26 o 
  -6   2  14      633.29      612.35     35.65 o 
  -5   2  14      860.55      844.27     37.47 o 
  -4   2  14      811.03      823.09     37.10 o 
  -3   2  14     1317.07     1297.72     74.56 o 
  -2   2  14      359.19      335.79     26.33 o 
  -1   2  14      162.82      158.97     24.43 o 
   0   2  14     1544.37     1567.83     94.19 o 
   1   2  14     1817.79     2022.08    108.78 o 
   2   2  14      538.92      535.62     60.58 o 
   3   2  14      211.87      191.03     43.67 o 
   4   2  14      414.05      463.32     61.58 o 
   5   2  14      424.53      461.99     63.57 o 
   6   2  14      188.38      177.88     47.65 o 
   7   2  14      249.98      250.18     54.83 o 
 -14   3  14       20.79       27.69     19.51 o 
 -13   3  14       15.44        5.18     16.30 o 
 -12   3  14        2.65      -10.83     12.42 o 
 -11   3  14        5.72       -8.79     13.93 o 
 -10   3  14       24.13       28.35     17.46 o 
  -9   3  14       13.12       17.80     14.97 o 
  -8   3  14        0.02      -10.90     10.90 o 
  -7   3  14        2.62        3.36     12.84 o 
  -6   3  14      106.10       70.08     20.01 o 
  -5   3  14        1.25       -9.91     10.04 o 
  -4   3  14      133.65       99.77     22.01 o 
  -3   3  14       53.21       22.14     13.94 o 
  -2   3  14      174.10      189.04     40.02 o 
  -1   3  14        3.29        0.77     19.13 o 
   0   3  14       31.75       61.47     28.52 o 
   1   3  14       60.93       86.45     32.06 o 
   2   3  14        0.53       -8.95     18.13 o 
   3   3  14        0.09       12.05     22.77 o 
   4   3  14       10.78       -3.87     20.01 o 
   5   3  14        0.67      -14.37     20.23 o 
   6   3  14        0.00       -4.97     23.55 o 
 -12   4  14      247.86      243.50     36.60 o 
 -11   4  14      451.60      526.50     46.12 o 
 -10   4  14      385.09      363.78     53.89 o 
  -9   4  14      223.98      234.07     32.44 o 
  -8   4  14      615.16      635.35     55.00 o 
  -7   4  14      796.92      766.66     49.36 o 
  -6   4  14      192.92      203.63     28.69 o 
  -5   4  14      142.95      124.91     24.39 o 
  -4   4  14      903.57      848.07     49.82 o 
  -3   4  14     1003.82     1009.60     54.13 o 
  -2   4  14      461.59      508.42     58.37 o 
  -1   4  14      370.54      408.04     55.50 o 
   0   4  14      314.72      343.04     52.84 o 
   1   4  14      288.97      272.40     49.19 o 
   2   4  14      216.93      241.88     48.64 o 
   3   4  14      210.24      204.63     47.21 o 
   4   4  14      349.68      328.00     57.82 o 
  -9   5  14        1.24        4.79     14.78 o 
  -8   5  14        1.48        8.84     14.49 o 
  -7   5  14        0.49        9.60     14.67 o 
  -6   5  14       15.63       16.17     15.33 o 
  -5   5  14       12.90       30.12     16.38 o 
  -4   5  14        0.53       -0.51     12.70 o 
  -3   5  14        2.01       -0.25     12.45 o 
  -2   5  14        0.09        2.10     18.79 o 
  -1   5  14       16.15        8.95     20.23 o 
   0   5  14        0.34        0.11     19.79 o 
   1   5  14       18.20        2.21     20.67 o 
 -15   1  15       70.80       84.86     29.57 o 
 -14   1  15      105.56      103.27     28.70 o 
 -13   1  15      554.69      599.29     49.48 o 
 -12   1  15      760.29      820.73     44.49 o 
 -11   1  15      259.54      267.31     27.80 o 
 -10   1  15      476.80      545.20     35.38 o 
  -9   1  15      748.33      809.20     34.64 o 
  -8   1  15      438.58      444.44     28.32 o 
  -7   1  15     1013.49     1028.78     40.97 o 
  -6   1  15      614.75      613.55     29.16 o 
  -5   1  15      424.91      428.42     25.59 o 
  -4   1  15     1044.92     1077.43     37.37 o 
  -3   1  15      635.96      642.16     29.59 o 
  -2   1  15      326.63      328.28     23.01 o 
  -1   1  15      199.88      214.30     19.96 o 
   0   1  15     1058.77     1047.53     45.15 o 
   1   1  15     1838.57     1934.12    160.13 o 
   2   1  15      381.84      388.45     37.98 o 
   3   1  15      314.66      290.52     43.17 o 
   4   1  15      403.88      338.82     38.12 o 
   5   1  15      331.07      380.74     59.92 o 
   6   1  15      412.91      377.20     61.47 o 
 -14   2  15       48.85       60.71     23.99 o 
 -13   2  15        8.97       14.97     17.18 o 
 -12   2  15        4.72       -5.20     14.22 o 
 -11   2  15       63.07       57.84     20.79 o 
 -10   2  15        1.85       -3.58     13.01 o 
  -9   2  15      126.86      134.20     27.08 o 
  -8   2  15       78.35       51.12     19.42 o 
  -7   2  15      114.11       80.80     22.66 o 
  -6   2  15        0.17        0.42     11.92 o 
  -5   2  15       22.98       13.45     13.31 o 
  -4   2  15      161.31      116.88     23.46 o 
  -3   2  15      170.42      137.94     25.17 o 
  -2   2  15        0.37      -10.57     10.57 o 
  -1   2  15       18.99       18.71     13.97 o 
   0   2  15       19.08       36.48     26.97 o 
   1   2  15       10.27        4.75     22.22 o 
   2   2  15       44.42       40.57     27.31 o 
   3   2  15       43.99       58.48     30.95 o 
   4   2  15        6.99        7.85     24.43 o 
   5   2  15       21.07        6.08     25.87 o 
   6   2  15       10.66       -5.09     24.54 o 
 -13   3  15      283.93      242.63     37.44 o 
 -12   3  15      384.74      330.27     40.73 o 
 -11   3  15      378.65      377.79     41.15 o 
 -10   3  15      432.20      464.23     43.57 o 
  -9   3  15      598.02      632.02     61.85 o 
  -8   3  15      532.44      511.93     42.52 o 
  -7   3  15      459.81      505.11     41.66 o 
  -6   3  15      637.20      607.80     44.55 o 
  -5   3  15      510.75      534.39     41.88 o 
  -4   3  15      347.16      345.06     35.68 o 
  -3   3  15      466.77      479.16     39.69 o 
  -2   3  15      485.44      438.50     39.27 o 
  -1   3  15      465.95      540.48     61.80 o 
   0   3  15      391.70      397.54     56.71 o 
   1   3  15      403.90      379.19     56.27 o 
   2   3  15      392.47      387.92     58.26 o 
   3   3  15      131.43      131.22     40.79 o 
   4   3  15      238.88      288.65     55.94 o 
   5   3  15      527.02      413.79     65.78 o 
 -11   4  15       32.09       18.14     18.29 o 
 -10   4  15        0.66       -0.80     14.53 o 
  -9   4  15        0.41       -7.58     12.23 o 
  -8   4  15       12.38        7.66     14.50 o 
  -7   4  15       26.70       24.52     15.85 o 
  -6   4  15       55.44        7.51     17.74 o 
  -5   4  15        6.08        1.73     12.17 o 
  -4   4  15       75.54       70.94     21.08 o 
  -3   4  15       26.20       13.02     14.45 o 
  -2   4  15       48.24       65.56     29.96 o 
  -1   4  15        2.33       12.38     20.45 o 
   0   4  15        0.24      -16.58     16.58 o 
   1   4  15        3.54        2.87     21.78 o 
   2   4  15        7.07      -11.83     20.23 o 
   3   4  15       13.69        4.42     24.10 o 
  -7   5  15      137.26      163.73     43.45 o 
  -6   5  15      266.53      282.72     35.60 o 
  -5   5  15      173.02      186.63     30.79 o 
  -4   5  15      128.15      137.64     40.30 o 
  -3   5  15      391.68      417.17     41.07 o 
  -2   5  15      198.36      171.80     44.11 o 
  -1   5  15       88.00       90.76     37.26 o 
 -14   0  16      251.27      222.87     52.07 o 
 -13   0  16      793.49      798.70     55.81 o 
 -12   0  16      377.49      357.41     39.78 o 
 -11   0  16       26.07       37.73     19.40 o 
 -10   0  16      131.89      167.04     28.99 o 
  -9   0  16     1044.75     1085.27     58.00 o 
  -8   0  16     1271.33     1234.14     60.66 o 
  -7   0  16      835.01      891.55     80.26 o 
  -6   0  16      917.16      950.00    102.59 o 
  -5   0  16      683.59      692.93     45.84 o 
  -4   0  16     1023.02     1105.13     56.01 o 
  -3   0  16      692.15      703.72     48.53 o 
  -2   0  16      330.70      328.12     34.79 o 
  -1   0  16      520.83      488.58     51.18 o 
   0   0  16       73.31       74.51     22.27 o 
   1   0  16      627.67      602.14     45.36 o 
   2   0  16     1851.67     1669.09    105.69 o 
   3   0  16      349.01      293.30     36.87 o 
   4   0  16      337.46      325.08     39.46 o 
   5   0  16      651.49      590.89     71.97 o 
 -14   1  16       26.89       30.47     21.93 o 
 -13   1  16        0.30       -2.02     16.14 o 
 -12   1  16        0.58       -1.10     14.99 o 
 -11   1  16       19.18       14.10     14.14 o 
 -10   1  16      326.77      315.18     29.80 o 
  -9   1  16       38.38       15.61     13.61 o 
  -8   1  16       52.26       46.89     15.76 o 
  -7   1  16       37.44       30.84     14.15 o 
  -6   1  16      117.09      100.08     16.09 o 
  -5   1  16       11.81       12.61     10.30 o 
  -4   1  16        7.98       13.75     10.60 o 
  -3   1  16       14.48        4.76      9.95 o 
  -2   1  16       25.38       12.40     11.53 o 
  -1   1  16       16.01       12.19     11.73 o 
   0   1  16      185.11      169.81     23.85 o 
   1   1  16        4.24       -0.85     12.03 o 
   2   1  16        1.91        8.17     15.64 o 
   3   1  16       30.48       37.61     20.19 o 
   4   1  16       10.41        1.44     22.66 o 
   5   1  16        1.06       -9.73     22.55 o 
 -13   2  16      406.69      430.72     48.53 o 
 -12   2  16      331.43      306.95     39.73 o 
 -11   2  16      248.44      236.58     46.60 o 
 -10   2  16      432.62      383.17     40.85 o 
  -9   2  16      785.82      819.87     81.97 o 
  -8   2  16      487.59      483.91     78.71 o 
  -7   2  16      151.80      187.93     30.07 o 
  -6   2  16      388.92      408.99     47.32 o 
  -5   2  16      602.80      616.76     45.17 o 
  -4   2  16      626.71      667.56     46.91 o 
  -3   2  16      626.42      619.41     58.76 o 
  -2   2  16      423.79      393.70     66.55 o 
  -1   2  16      569.14      582.25     72.96 o 
   0   2  16      444.02      386.82     39.91 o 
   1   2  16      181.77      199.32     46.65 o 
   2   2  16      234.81      300.59     54.17 o 
   3   2  16      285.67      328.56     57.60 o 
   4   2  16      330.91      355.09     60.25 o 
   5   2  16      277.00      298.15     59.48 o 
 -12   3  16       73.32       65.71     24.76 o 
 -11   3  16        1.60       -4.56     14.51 o 
 -10   3  16        0.13        0.01     13.87 o 
  -9   3  16        0.12       14.61     15.37 o 
  -8   3  16        1.50       -7.20     12.62 o 
  -7   3  16       12.42        8.88     14.78 o 
  -6   3  16        5.16       -4.24     12.00 o 
  -5   3  16        7.59        7.97     13.33 o 
  -4   3  16        0.98       -6.76     10.50 o 
  -3   3  16       22.09        3.06     13.32 o 
  -2   3  16        9.66       -2.81     12.74 o 
  -1   3  16       10.58       11.67     14.72 o 
   0   3  16        6.18       -2.10     19.35 o 
   1   3  16        0.89      -10.83     15.81 o 
   2   3  16       14.87       21.78     27.42 o 
   3   3  16        1.66        7.52     24.32 o 
 -10   4  16      128.49      143.50     30.71 o 
  -9   4  16      289.86      286.89     37.89 o 
  -8   4  16      676.99      657.98     50.54 o 
  -7   4  16      194.65      200.08     32.35 o 
  -6   4  16       20.88       18.71     17.26 o 
  -5   4  16      338.09      303.46     36.92 o 
  -4   4  16      379.89      387.44     46.27 o 
  -3   4  16      258.73      285.12     35.99 o 
  -2   4  16      250.27      224.57     33.21 o 
  -1   4  16       60.41       91.65     35.93 o 
   0   4  16       88.86       96.73     38.25 o 
   1   4  16      172.70      208.94     49.97 o 
 -13   1  17      516.86      535.87     62.30 o 
 -12   1  17      519.73      559.81     49.27 o 
 -11   1  17      415.62      362.65     41.14 o 
 -10   1  17      268.24      270.50     36.07 o 
  -9   1  17      211.33      209.74     26.17 o 
  -8   1  17      542.37      532.01     35.88 o 
  -7   1  17      659.09      731.06     50.33 o 
  -6   1  17      406.53      363.98     31.11 o 
  -5   1  17     1168.93     1172.80     50.15 o 
  -4   1  17      892.54      907.23     58.41 o 
  -3   1  17       95.82      105.12     21.15 o 
  -2   1  17      372.88      359.02     31.10 o 
  -1   1  17     1047.83     1037.02     48.28 o 
   0   1  17      763.81      784.53     43.23 o 
   1   1  17      330.72      315.07     30.93 o 
   2   1  17      146.79      168.08     25.88 o 
   3   1  17      149.08      138.11     31.20 o 
 -13   2  17        0.00       -6.19     22.66 o 
 -12   2  17       10.66        1.42     17.95 o 
 -11   2  17       19.09       10.84     16.79 o 
 -10   2  17        0.89      -13.10     13.78 o 
  -9   2  17       36.99       29.00     17.84 o 
  -8   2  17        0.83       -7.98     13.64 o 
  -7   2  17       48.76       43.87     18.84 o 
  -6   2  17       56.33       74.72     22.49 o 
  -5   2  17      108.90       87.05     23.64 o 
  -4   2  17       17.46       -1.80     12.34 o 
  -3   2  17        0.27       -0.32     13.71 o 
  -2   2  17       54.30       60.22     20.95 o 
  -1   2  17        8.90       16.96     16.52 o 
   0   2  17       11.50        3.93     15.22 o 
   1   2  17        0.01        6.84     15.59 o 
   2   2  17        1.87        6.96     25.21 o 
   3   2  17        2.42      -17.58     21.56 o 
 -11   3  17      163.35      135.94     32.34 o 
 -10   3  17      190.82      190.46     34.15 o 
  -9   3  17      174.60      193.36     33.25 o 
  -8   3  17      192.40      181.63     31.83 o 
  -7   3  17      300.49      250.49     49.36 o 
  -6   3  17      226.86      192.35     31.68 o 
  -5   3  17      228.89      216.69     33.72 o 
  -4   3  17      196.77      219.54     54.67 o 
  -3   3  17      171.06      152.24     29.73 o 
  -2   3  17      363.01      296.36     37.72 o 
  -1   3  17      362.04      302.30     38.82 o 
   0   3  17      155.56      165.94     46.10 o 
   1   3  17       48.04       63.23     35.27 o 
   2   3  17      110.34      152.78     47.09 o 
  -8   4  17       10.01       10.31     17.17 o 
  -7   4  17       13.45        3.38     15.80 o 
  -6   4  17       10.35       15.04     17.84 o 
  -5   4  17        4.92        4.84     14.72 o 
  -4   4  17       31.38       16.67     17.04 o 
  -3   4  17        1.78       21.58     17.33 o 
  -2   4  17       45.34       23.48     20.51 o 
  -1   4  17        0.16        4.20     21.56 o 
 -13   0  18      352.05      352.77     61.91 o 
 -12   0  18      172.57      223.09     51.30 o 
 -11   0  18      907.60     1027.79     90.21 o 
 -10   0  18      642.96      603.31     49.52 o 
  -9   0  18      435.99      443.75     62.57 o 
  -8   0  18      582.63      579.40     67.21 o 
  -7   0  18      357.38      387.37     57.71 o 
  -6   0  18      464.13      491.56     43.17 o 
  -5   0  18      406.50      413.86     44.22 o 
  -4   0  18      353.95      357.97     38.19 o 
  -3   0  18      171.46      153.94     28.63 o 
  -2   0  18      304.21      273.76     35.20 o 
  -1   0  18     1399.06     1182.67     92.53 o 
   0   0  18      747.77      736.04     76.50 o 
   1   0  18      227.29      224.09     49.86 o 
   2   0  18      339.06      311.97     56.82 o 
   3   0  18      197.98      168.48     47.76 o 
 -12   1  18        9.76        6.59     18.91 o 
 -11   1  18       69.55       82.86     26.52 o 
 -10   1  18       23.65        9.67     18.14 o 
  -9   1  18      211.38      208.71     27.28 o 
  -8   1  18       58.28       65.06     19.00 o 
  -7   1  18       20.40       20.00     14.55 o 
  -6   1  18        1.40       -3.10     12.12 o 
  -5   1  18        0.44        9.70     13.08 o 
  -4   1  18        1.72       -7.09     11.32 o 
  -3   1  18        1.80        0.33     12.15 o 
  -2   1  18       24.10       12.11     13.54 o 
  -1   1  18       34.33       20.72     14.93 o 
   0   1  18       42.33       51.86     18.35 o 
   1   1  18       79.00       51.00     23.22 o 
   2   1  18        8.59        4.78     18.11 o 
 -11   2  18      193.10      216.67     36.89 o 
 -10   2  18      264.98      254.31     37.67 o 
  -9   2  18      304.82      323.13     40.46 o 
  -8   2  18      189.47      211.90     41.84 o 
  -7   2  18      226.95      229.35     34.68 o 
  -6   2  18      422.76      462.86     44.66 o 
  -5   2  18      326.64      326.70     39.34 o 
  -4   2  18      365.66      376.30     41.50 o 
  -3   2  18      260.72      266.30     45.93 o 
  -2   2  18      156.22      176.74     32.21 o 
  -1   2  18      329.41      325.67     40.01 o 
   0   2  18      262.58      219.07     35.95 o 
   1   2  18      116.17       97.31     27.90 o 
  -9   3  18        0.18       -3.80     15.51 o 
  -8   3  18        2.91       10.71     16.85 o 
  -7   3  18        1.60        2.36     15.54 o 
  -6   3  18        0.12        7.90     16.03 o 
  -5   3  18       15.67       16.53     17.37 o 
  -4   3  18        6.58       14.00     16.96 o 
  -3   3  18        0.52       22.36     17.73 o 
  -2   3  18       25.14       16.86     17.97 o 
  -1   3  18       41.58       43.86     22.08 o 
   0   3  18        0.84        1.99     22.88 o 
 -11   1  19      345.68      369.32     44.93 o 
 -10   1  19      587.30      575.61     51.43 o 
  -9   1  19      161.29      147.47     46.10 o 
  -8   1  19      201.99      221.95     35.61 o 
  -7   1  19      410.61      348.08     41.85 o 
  -6   1  19      553.13      549.09    112.15 o 
  -5   1  19      498.71      446.40     64.45 o 
  -4   1  19       68.90       52.85     23.48 o 
  -3   1  19      176.04      185.35     33.70 o 
  -2   1  19      258.12      269.30     37.98 o 
  -1   1  19      104.41      112.76     41.68 o 
   0   1  19      457.15      397.56     44.99 o 
   1   1  19      342.42      323.25     61.24 o 
 -10   2  19        8.90       -3.05     17.83 o 
  -9   2  19        7.53       10.62     18.41 o 
  -8   2  19        0.13      -13.68     13.94 o 
  -7   2  19        0.14        1.55     15.67 o 
  -6   2  19       56.36       47.78     22.56 o 
  -5   2  19        6.23        5.34     16.96 o 
  -4   2  19        9.43       -3.52     15.71 o 
  -3   2  19        4.75      -11.55     14.56 o 
  -2   2  19        9.86        3.15     17.02 o 
  -1   2  19       14.57       19.93     20.09 o 
  -6   3  19      190.53      215.33     36.34 o 
  -5   3  19      229.72      220.84     37.13 o 
  -4   3  19      235.49      231.49     52.84 o 
  -9   0  20      360.71      367.36     62.02 o 
  -8   0  20      302.72      302.80     57.49 o 
  -7   0  20      165.93      145.04     45.22 o 
  -6   0  20      392.32      430.70     65.22 o 
  -5   0  20      183.40      191.92     49.19 o 
  -4   0  20       48.40       63.12     35.60 o 
  -3   0  20      387.31      351.44     60.36 o 
  -2   0  20      834.16      678.23     77.27 o 
  -9   1  20       44.19       30.40     22.55 o 
  -8   1  20        0.01        3.63     17.14 o 
  -7   1  20       29.70       38.34     22.47 o 
  -6   1  20        5.12       -2.93     16.81 o 
  -5   1  20        1.59       -9.45     16.16 o 
  -4   1  20        8.25       -3.83     16.43 o 
  -3   1  20       12.73        3.43     18.25 o 
  -2   1  20        0.05        1.20     18.24 o 
  -6   2  20      307.68      224.53     52.51 o 
  -5   2  20      119.44      121.27     43.34 o 
                                                 
